# Supplementary material for: eRNAs and Superenhancer lncRNAs Are Functional in Human Prostate Cancer
Source: Dis Markers. 2020 Sep 22;2020:8847986. doi: 10.1155/2020/8847986 (PMC7532396; doi:10.1155/2020/8847986)
Supplement: Supplementary Materials — Supplementary Figure 1. Comparison of the differentially expressed eRNAs in the microarray and RNA-seq from TCGA. Venn diagram showing the overlap of the differentially expressed eRNAs identified by the microarray generated in our lab and RNA-seq from TCGA. Supplementary Table 1. All the primer sequences used in qRT-PCR assay. Supplementary Table 2. The fold changes and p values of differentially expressed eRNAs in RNA-seq data downloaded from TCGA and microarray data generated in our lab. List of differentially expressed eRNAs in microarrays and TCGA (from RNA-seq). Supplementary Table 3. The raw data of qRT-PCR. Supplementary Table 4. The expression of differentially expressed eRNAs and the same trend differentially expressed target genes and the expression of differentially expressed SE-lncRNAs and the same trend differentially expressed target genes in the microarray data. [file 8847986.f1.zip › Supplementary Table 1 (1).xlsx]

## Sheet: Sheet1
qRT-PCR Primer
Gene	Primer	Sequence
β-actin	β-actin-F1	CTGGAACGGTGAAGGTGACA
	β-actin-R1	CGGCCACATTGTGAACTTTG
LAMB3	LAMB3-lncRNA-F1	GGCGCGTGCTCTACTATGC
	LAMB3-lncRNA-R1	GCAACGGGCTGGAAGCT
TNFAIP3	TNFAIP3-lncRNA-F1	TCAGGCTGTGGGCAAGTTC
	TNFAIP3-lncRNA-R1	AGGCAAGCAAAAGTGTATCAAAGA
HIST1H2B	HIST1H2BB-lncRNA-F1	TCGCCTGGCTCACTACAATAAG
	HIST1H2BB-lncRNA-R1	GCGCACAGCCGTCTGAAT
MYC	MYC-mRNA-F1	GGGAAAAGTGGAAGCGAGATT
	MYC-mRNA-R1	GGTGGCTTGGACAGGTTAGG
AR	AR-mRNA-F1	GCAGGCAAGAGCACTGAAGAT
	AR-mRNA-R1	CCTTTGGTGTAACCTCCCTTGA
ENST00000603283	ENST00000603283-lncRNA-F1	CACCTTTCCTCAGGAGTCATTTCT
	ENST00000603283-lncRNA-R1	AAATCCTATATAAAGCACCCAGTTCAG
ENST00000431144	ENST00000431144-lncRNA-F1	TGCAGATGGGCAAGAAAGG
	ENST00000431144-lncRNA-R1	GCTGTTTTGGTTGGATTTGAAGA
NONHSAT252076	NONHSAT252076-lncRNA-F1	CATGTATGTCAAGCAGGCTGTCT
	NONHSAT252076-lncRNA-R1	TTACTCCAGCAAATTGGCATCA
ENST00000608741	ENST00000608741-lncRNA-F1	GGCGTGTGCCCTTTCG
	ENST00000608741-lncRNA-R1	AATGGAGGATCAAATGGTTGCT
NONHSAT159136	NONHSAT159136-lncRNA-F1	CTCTTGAATCCGAAGCCAGG
	NONHSAT159136-lncRNA-R1	TGACTTGCTTTGGCTGCTAGAA
NR_002174	NR_002174-lncRNA-F1	ACCAATGAACCCAATAGGAACAA
	NR_002174-lncRNA-R1	TGGATTCGTCTCTACTACAGCTATGC
