# Supplementary material for: eRNAs and Superenhancer lncRNAs Are Functional in Human Prostate Cancer
Source: Dis Markers. 2020 Sep 22;2020:8847986. doi: 10.1155/2020/8847986 (PMC7532396; doi:10.1155/2020/8847986)
Supplement: Supplementary Materials — Supplementary Figure 1. Comparison of the differentially expressed eRNAs in the microarray and RNA-seq from TCGA. Venn diagram showing the overlap of the differentially expressed eRNAs identified by the microarray generated in our lab and RNA-seq from TCGA. Supplementary Table 1. All the primer sequences used in qRT-PCR assay. Supplementary Table 2. The fold changes and p values of differentially expressed eRNAs in RNA-seq data downloaded from TCGA and microarray data generated in our lab. List of differentially expressed eRNAs in microarrays and TCGA (from RNA-seq). Supplementary Table 3. The raw data of qRT-PCR. Supplementary Table 4. The expression of differentially expressed eRNAs and the same trend differentially expressed target genes and the expression of differentially expressed SE-lncRNAs and the same trend differentially expressed target genes in the microarray data. [file 8847986.f1.zip › Supplementary Table 2 (1).xlsx]

## Sheet: Sheet1
RNA-SEQ data were downloaded from TCGA data (https://tcga-data.nci.nih.gov/tcga/)；Microarray data were generated in our lab
gene	RNA-SEQ pvalues	RNA-SEQ foldchange	Microarray Probe name	Microarray pvalues	Microarray foldchange
ENSG00000083622	0.293875	0.698769	CUST_23311_PI439685186	0.00606638	1.17557
ENSG00000099869	0.000491751	-1.40467	CUST_19020_PI439685186	0.11261	1.1474
ENSG00000103472	0.000138972	-0.94068	CUST_28717_PI439685186	0.0402318	0.506677
ENSG00000117242	0.00232149	0.325492	CUST_87751_PI439685186	0.544984	0.881456
ENSG00000130600	6.31e-07	-2.05874	CUST_19208_PI439685186	0.15248	0.323073
ENSG00000145063	0.000461158	-0.945125	CUST_22545_PI439685186	0.469504	1.27362
ENSG00000146521	7.73e-05	-1.40962	CUST_18959_PI439685186	0.889369	1.32139
ENSG00000149656	0.0250194	-1.3028	CUST_18813_PI439685186	0.472028	1.57337
ENSG00000152931	0.0276331	0.677344	CUST_24582_PI439685186	0.0633928	1.21598
ENSG00000157306	0.0141311	0.437221	CUST_27571_PI439685186	0.80106	1.02231
ENSG00000161149	5.37e-05	-0.794326	CUST_18815_PI439685186	0.026854	0.580541
ENSG00000163364	0.005522	-2.60208	CUST_18816_PI439685186	0.270365	0.597243
ENSG00000163597	2.21e-05	0.551178	CUST_30286_PI439685186	0.99931	1.03765
ENSG00000163915	0.00792296	-1.67779	CUST_18817_PI439685186	0.992116	1.01968
ENSG00000164385	0.00184624	-0.63202	CUST_89406_PI439685186	0.869066	1.04483
ENSG00000167046	0.000745609	-1.10738	CUST_18975_PI439685186	0.272358	1.22819
ENSG00000167117	0.0357889	0.51662	CUST_18819_PI439685186	0.208477	1.09553
ENSG00000167355	0.00362412	-1.83445	CUST_19662_PI439685186	0.304006	0.362811
ENSG00000168746	0.0187204	-2.68917	CUST_18982_PI439685186	0.417302	1.01406
ENSG00000170919	0.000945803	-0.26386	CUST_18848_PI439685186	0.0274024	0.780496
ENSG00000171671	0.441994	1.10846	CUST_88015_PI439685186	0.0289208	0.657484
ENSG00000171889	6.9e-07	-1.89822	CUST_18822_PI439685186	0.964045	1.84585
ENSG00000172250	0.17932	0.531749	CUST_23251_PI439685186	0.0125178	4.24044
ENSG00000172965	0.507359	-0.0266392	CUST_22203_PI439685186	0.0401423	0.376597
ENSG00000173811	1.39e-07	-1.27646	CUST_19860_PI439685186	0.555518	1.0691
ENSG00000174171	0.00265705	-1.21101	CUST_28700_PI439685186	0.195915	0.630496
ENSG00000174365	0.0070544	0.567732	CUST_19088_PI439685186	0.565375	1.08965
ENSG00000174403	1.02e-06	-1.48655	CUST_19292_PI439685186	0.0522845	0.337556
ENSG00000174680	0.00198475	-0.775102	CUST_19298_PI439685186	0.354471	1.11889
ENSG00000175061	0.00168219	0.443811	CUST_29812_PI439685186	0.0741842	1.34931
ENSG00000175147	6.53e-06	-1.19038	CUST_19104_PI439685186	0.558251	1.20242
ENSG00000175611	0.000515619	-0.415235	CUST_19288_PI439685186	0.532749	0.822537
ENSG00000175773	0.313208	0.154154	CUST_31411_PI439685186	0.0270784	2.30755
ENSG00000176124	0.000775339	-0.415383	CUST_19000_PI439685186	0.331077	0.694149
ENSG00000176349	0.298201	-0.240359	CUST_19098_PI439685186	0.000629278	1.50131
ENSG00000176515	0.0380142	-1.18961	CUST_18828_PI439685186	0.31141	1.10423
ENSG00000176593	0.740472	0.233179	CUST_27307_PI439685186	0.0355691	1.41761
ENSG00000176984	0.00024356	-1.2865	CUST_18838_PI439685186	0.31779	1.65008
ENSG00000177112	0.000440863	0.668076	CUST_26191_PI439685186	0.873551	1.04973
ENSG00000177133	0.000174547	-2.40991	CUST_23028_PI439685186	0.196659	1.25899
ENSG00000177335	8.95e-08	-1.42446	CUST_89316_PI439685186	0.0618421	0.685378
ENSG00000177406	0.000356642	-0.368087	CUST_18836_PI439685186	0.130247	0.305633
ENSG00000177410	0.00599624	0.386941	CUST_20774_PI439685186	0.918576	1.00686
ENSG00000177640	0.532209	-0.0643401	CUST_86725_PI439685186	0.0461123	1.25048
ENSG00000177822	0.0202707	-0.951984	CUST_18832_PI439685186	0.37397	0.677736
ENSG00000178107	0.763445	-0.82889	CUST_18840_PI439685186	0.0094289	1.85129
ENSG00000178722	0.000857006	-0.719992	CUST_24631_PI439685186	0.819638	1.05039
ENSG00000178803	0.000779001	-0.767028	CUST_86991_PI439685186	0.947143	1.05422
ENSG00000179066	0.000515619	0.688204	CUST_33115_PI439685186	0.617619	1.34652
ENSG00000179082	0.00930796	-0.836719	CUST_18833_PI439685186	0.464188	1.03742
ENSG00000179136	0.0233158	-0.923163	CUST_29604_PI439685186	0.231437	0.758669
ENSG00000179219	0.0130421	-1.94982	CUST_18948_PI439685186	0.406812	1.08892
ENSG00000179447	0.0180274	-1.29474	CUST_86577_PI439685186	0.463419	1.13507
ENSG00000179818	0.17932	-0.100081	CUST_34922_PI439685186	0.0384863	1.28861
ENSG00000180139	0.00018467	-1.02187	CUST_21716_PI439685186	0.0065704	0.17564
ENSG00000180279	0.00734347	0.607215	CUST_30833_PI439685186	0.266572	1.35879
ENSG00000180422	7.79e-05	-1.04955	CUST_28420_PI439685186	0.947523	0.931732
ENSG00000180458	0.016962	1.5802	CUST_18834_PI439685186	0.054654	1.7223
ENSG00000180769	0.000515619	-0.466125	CUST_22924_PI439685186	0.709075	1.10634
ENSG00000181908	1.81e-07	1.64108	CUST_87986_PI439685186	0.259786	3.11337
ENSG00000181995	0.660981	-1.05907	CUST_19300_PI439685186	0.00624639	1.51758
ENSG00000182057	2.03e-06	0.814677	CUST_19576_PI439685186	0.0413142	1.80407
ENSG00000182366	0.00022654	2.00347	CUST_26016_PI439685186	0.0201789	1.69358
ENSG00000182648	1.59e-05	0.91616	CUST_19871_PI439685186	0.180236	4.20222
ENSG00000182873	0.00447908	-0.46889	CUST_90278_PI439685186	0.0495174	0.474154
ENSG00000183154	0.00529763	0.284546	CUST_89154_PI439685186	0.0200041	2.0054
ENSG00000183242	0.00493842	1.276	CUST_19051_PI439685186	0.544813	1.70647
ENSG00000183250	0.000515619	0.372686	CUST_19059_PI439685186	0.691499	1.07261
ENSG00000184068	0.0285765	0.235889	CUST_18854_PI439685186	0.552645	1.1359
ENSG00000184608	0.00538007	-2.59176	CUST_26412_PI439685186	0.100862	1.02422
ENSG00000184809	0.00167726	-1.77696	CUST_19011_PI439685186	0.0795234	0.131496
ENSG00000185065	0.00277825	0.524592	CUST_21056_PI439685186	0.69199	1.57424
ENSG00000185186	0.0307727	-2.02801	CUST_22022_PI439685186	0.870551	0.98974
ENSG00000185837	0.0492882	0.338164	CUST_86560_PI439685186	0.845278	1.19329
ENSG00000185847	0.126129	-1.8084	CUST_27495_PI439685186	0.0395485	1.27151
ENSG00000185904	2.52e-05	-3.65724	CUST_20483_PI439685186	0.783817	0.981667
ENSG00000186019	0.022511	0.378917	CUST_30577_PI439685186	0.95328	0.934288
ENSG00000186056	0.00303566	-0.396428	CUST_19499_PI439685186	0.457493	0.835505
ENSG00000186235	0.0016058	-1.04364	CUST_19114_PI439685186	0.590906	0.959738
ENSG00000186594	7.41e-07	-1.24257	CUST_29359_PI439685186	0.209433	0.587573
ENSG00000187185	0.00527712	-0.715368	CUST_18856_PI439685186	0.312884	0.584256
ENSG00000187621	0.787567	0.267353	CUST_18881_PI439685186	0.0155577	1.80726
ENSG00000188365	0.0295472	0.615427	CUST_23273_PI439685186	0.0202989	1.42391
ENSG00000188693	0.0202707	-0.261227	CUST_89064_PI439685186	0.0851632	0.425372
ENSG00000189196	2.28e-05	-2.69279	CUST_87168_PI439685186	0.801291	0.909686
ENSG00000189229	0.0150369	1.96097	CUST_18863_PI439685186	0.410404	1.49579
ENSG00000189238	0.84132	-0.0217498	CUST_26814_PI439685186	0.0192429	0.430317
ENSG00000189295	0.0213121	-1.17533	CUST_23357_PI439685186	0.512748	1.07537
ENSG00000189316	0.0157774	-0.897373	CUST_18861_PI439685186	0.0201929	0.207806
ENSG00000196566	0.0422488	Inf	CUST_18871_PI439685186	0.230492	1.1261
ENSG00000196696	0.959369	0.0781237	CUST_26440_PI439685186	0.00968938	1.61829
ENSG00000196756	0.0645287	0.393398	CUST_90761_PI439685186	0.0386646	1.60222
ENSG00000196758	0.0195043	-2.50745	CUST_18886_PI439685186	0.905071	1.00643
ENSG00000196810	0.000396703	0.330936	CUST_24441_PI439685186	0.089871	1.35846
ENSG00000196951	0.00677544	-0.41982	CUST_32183_PI439685186	0.968908	1.09193
ENSG00000197085	0.277204	-1.22949	CUST_18885_PI439685186	0.0381118	1.62992
ENSG00000197099	0.114383	-0.254885	CUST_34901_PI439685186	0.0127949	1.14025
ENSG00000197182	0.637295	-0.339575	CUST_19014_PI439685186	0.046732	2.16
ENSG00000197291	0.0117202	-0.608358	CUST_30628_PI439685186	0.871835	1.03558
ENSG00000197308	0.000193873	-3.15086	CUST_19784_PI439685186	0.800525	0.942169
ENSG00000197670	0.000257716	1.23112	CUST_20434_PI439685186	0.56346	1.12248
ENSG00000197813	0.0126376	-0.574257	CUST_18884_PI439685186	0.10129	0.366864
ENSG00000198106	0.00167783	-1.05506	CUST_31638_PI439685186	0.0880245	0.428601
ENSG00000198454	0.0226906	-0.930217	CUST_18978_PI439685186	0.235367	1.34349
ENSG00000198491	0.000161556	-1.6431	CUST_88459_PI439685186	0.0297533	0.264344
ENSG00000200091	0.0439677	1.52039	CUST_18901_PI439685186	0.0540649	0.422252
ENSG00000200783	0.796434	0.310073	CUST_18912_PI439685186	0.0384621	0.390227
ENSG00000200959	0.000181954	3.64924	CUST_86232_PI439685186	0.0705338	2.3095
ENSG00000202363	NA	NA	CUST_66433_PI439685186	0.0210429	1.43093
ENSG00000203266	0.000636611	-2.36773	CUST_18930_PI439685186	0.111007	0.755787
ENSG00000203280	0.00411378	-0.593116	CUST_87529_PI439685186	0.0578118	1.14664
ENSG00000203506	0.00150596	-1.13245	CUST_18949_PI439685186	0.741231	1.04621
ENSG00000203585	0.00693799	1.37119	CUST_26852_PI439685186	0.792912	1.04133
ENSG00000203601	0.012513	-1.62289	CUST_88164_PI439685186	0.137391	1.5981
ENSG00000203635	3.65e-09	3.03786	CUST_18954_PI439685186	0.0383665	12.2213
ENSG00000203650	0.00340799	-0.972675	CUST_19284_PI439685186	0.898617	0.947893
ENSG00000203688	0.00406851	-0.861202	CUST_88836_PI439685186	0.888721	1.23562
ENSG00000203706	1.66e-07	-0.884195	CUST_86499_PI439685186	0.0393478	0.214194
ENSG00000203709	0.429071	-0.517782	CUST_21474_PI439685186	0.0484235	0.609513
ENSG00000203808	0.000164939	-0.92953	CUST_18966_PI439685186	0.812548	1.14716
ENSG00000203809	0.4285	2.10924	CUST_35452_PI439685186	0.0440301	1.27585
ENSG00000203876	0.000164939	-0.82145	CUST_18969_PI439685186	0.0702722	0.636748
ENSG00000203886	0.0200245	-0.890831	CUST_18972_PI439685186	0.363614	1.11342
ENSG00000203900	0.00108491	-3.72471	CUST_20821_PI439685186	0.504532	0.770323
ENSG00000204011	0.0170908	-1.55732	CUST_90121_PI439685186	0.053114	1.24633
ENSG00000204044	0.00301535	1.45359	CUST_20022_PI439685186	0.711488	1.04995
ENSG00000204054	3.01e-07	0.588289	CUST_19969_PI439685186	0.0888381	1.52252
ENSG00000204055	0.000174547	-0.65733	CUST_18981_PI439685186	0.378383	1.09637
ENSG00000204241	2.94e-09	-1.32874	CUST_26326_PI439685186	0.672234	0.919554
ENSG00000204380	0.459523	0.0301617	CUST_22135_PI439685186	0.0321126	1.71943
ENSG00000204460	0.480494	0.913509	CUST_89054_PI439685186	0.0181054	1.22498
ENSG00000204666	0.0295472	1.34631	CUST_86828_PI439685186	0.81078	0.989383
ENSG00000204684	0.569703	-1.65979	CUST_35308_PI439685186	0.0262189	1.22241
ENSG00000204706	4.91e-06	-0.748478	CUST_19497_PI439685186	0.21115	1.16531
ENSG00000204754	0.0428867	-2.04865	CUST_18994_PI439685186	0.484128	0.874957
ENSG00000204758	1.59e-05	-0.574359	CUST_25573_PI439685186	0.204919	0.446389
ENSG00000204850	0.27589	-1.23616	CUST_18997_PI439685186	0.00931148	0.419854
ENSG00000204929	0.0014697	-0.757105	CUST_18998_PI439685186	0.137442	0.350536
ENSG00000204934	0.27205	0.217435	CUST_23614_PI439685186	0.0173858	1.5762
ENSG00000205054	0.0146619	-0.78401	CUST_19412_PI439685186	0.982647	0.971085
ENSG00000205056	0.0270434	-0.841798	CUST_24358_PI439685186	0.309392	0.859113
ENSG00000205106	0.00126614	-0.793636	CUST_86804_PI439685186	0.0913461	0.400038
ENSG00000205181	0.000856709	-1.06813	CUST_30474_PI439685186	0.457411	1.33025
ENSG00000205334	1.22e-06	-1.50327	CUST_89837_PI439685186	0.517874	1.16378
ENSG00000205444	0.0141006	1.72281	CUST_19008_PI439685186	0.65696	1.70405
ENSG00000205537	0.535337	-0.00406547	CUST_19010_PI439685186	0.0449274	1.36866
ENSG00000205562	0.000633394	-1.09731	CUST_19012_PI439685186	0.901364	1.01836
ENSG00000205592	0.113695	-1.32039	CUST_23868_PI439685186	0.0259101	1.15476
ENSG00000205622	0.00487306	-1.17693	CUST_19013_PI439685186	0.289498	1.26965
ENSG00000205628	0.445494	0.221057	CUST_87434_PI439685186	0.0383909	1.8576
ENSG00000205632	0.0195633	-1.85197	CUST_87531_PI439685186	0.927029	0.962868
ENSG00000205634	2.68e-05	2.66097	CUST_87049_PI439685186	0.867267	1.19677
ENSG00000205786	0.0123157	1.15186	CUST_31450_PI439685186	0.00132574	1.34707
ENSG00000205913	0.000131196	0.639206	CUST_19026_PI439685186	0.134743	1.61722
ENSG00000206129	2.7e-05	-1.69521	CUST_30527_PI439685186	0.602449	1.18005
ENSG00000206249	0.00376368	-1.6685	CUST_21620_PI439685186	0.892355	1.03828
ENSG00000206532	0.0295472	0.663959	CUST_23887_PI439685186	0.100524	1.23805
ENSG00000206567	0.266484	0.216089	CUST_20873_PI439685186	0.0468351	1.74338
ENSG00000206573	0.989838	0.0355131	CUST_23666_PI439685186	0.00723753	1.76173
ENSG00000207751	NA	NA	CUST_24048_PI439685186	0.0304021	1.41127
ENSG00000212694	0.385634	0.329143	CUST_90754_PI439685186	0.0156845	1.30765
ENSG00000212743	0.112178	-0.450856	CUST_19037_PI439685186	0.00387817	0.479587
ENSG00000212766	0.648796	0.593466	CUST_28069_PI439685186	0.0346762	1.22407
ENSG00000212978	6.45e-05	0.579475	CUST_19821_PI439685186	0.452651	0.824079
ENSG00000213057	0.0435421	-0.224399	CUST_18963_PI439685186	0.343772	1.09426
ENSG00000213373	0.00436363	-0.760645	CUST_18820_PI439685186	0.411046	0.845145
ENSG00000213963	1.82e-05	-0.868098	CUST_20981_PI439685186	0.0832537	0.525766
ENSG00000213981	0.024	0.850427	CUST_20784_PI439685186	0.653161	1.07974
ENSG00000213994	0.00797132	-0.89272	CUST_20744_PI439685186	0.745302	1.27313
ENSG00000214043	0.0382543	-2.55488	CUST_26892_PI439685186	0.395638	1.37384
ENSG00000214248	5.28e-06	0.821015	CUST_26875_PI439685186	0.0881405	1.36304
ENSG00000214293	0.0556476	-0.239238	CUST_89571_PI439685186	0.0453274	0.463981
ENSG00000214407	0.332198	Inf	CUST_86722_PI439685186	0.0278221	1.45408
ENSG00000214546	0.000103948	1.04875	CUST_19065_PI439685186	0.0128049	1.66332
ENSG00000214548	6.07e-05	-1.25978	CUST_19064_PI439685186	0.041418	0.624376
ENSG00000214559	0.590008	0.131292	CUST_18877_PI439685186	0.0392043	1.22794
ENSG00000214691	0.00344746	1.24615	CUST_19923_PI439685186	0.149392	1.11917
ENSG00000214719	0.325673	0.147327	CUST_21074_PI439685186	0.0405527	0.691118
ENSG00000214783	0.0146619	-0.447301	CUST_20264_PI439685186	0.0694521	0.571036
ENSG00000214797	0.047808	-1.62197	CUST_19071_PI439685186	0.69564	1.07125
ENSG00000214870	4.57e-06	1.06345	CUST_20120_PI439685186	0.324489	3.1189
ENSG00000214955	0.0291513	-0.547599	CUST_20686_PI439685186	0.362573	0.768065
ENSG00000215014	0.00895151	0.408908	CUST_18942_PI439685186	0.437742	0.825792
ENSG00000215039	0.000601841	-0.406957	CUST_86392_PI439685186	0.0140069	1.46142
ENSG00000215067	0.277695	0.103864	CUST_87600_PI439685186	0.0263762	1.92268
ENSG00000215162	0.0135386	-1.68917	CUST_88094_PI439685186	0.159284	1.33059
ENSG00000215196	0.00265705	-0.996252	CUST_19080_PI439685186	0.601255	0.973351
ENSG00000215241	0.000543012	-0.872413	CUST_19081_PI439685186	0.554967	0.928127
ENSG00000215244	0.0492882	-0.462083	CUST_87596_PI439685186	0.00417349	0.402843
ENSG00000215304	0.0552471	-0.822485	CUST_28406_PI439685186	0.0125914	0.23698
ENSG00000215386	0.0163596	-0.325567	CUST_19083_PI439685186	0.848434	1.14445
ENSG00000215424	0.0305456	0.388015	CUST_20041_PI439685186	0.106751	2.2596
ENSG00000215458	1.7e-05	-0.689246	CUST_18794_PI439685186	0.101238	1.2009
ENSG00000215808	0.00806778	-1.92458	CUST_86398_PI439685186	0.0387115	0.106525
ENSG00000215841	0.00711584	-1.51759	CUST_19094_PI439685186	0.512065	1.11407
ENSG00000216560	NA	NA	CUST_24210_PI439685186	0.0294489	1.70989
ENSG00000216863	0.0265841	2.00914	CUST_21483_PI439685186	0.131184	1.33064
ENSG00000216895	0.005522	0.335462	CUST_23685_PI439685186	0.36881	0.765869
ENSG00000218018	1.94e-05	-1.25576	CUST_90646_PI439685186	0.119431	0.818464
ENSG00000218109	0.0803594	2.55972	CUST_19106_PI439685186	0.00789167	1.29082
ENSG00000218672	2.32e-05	2.29308	CUST_19095_PI439685186	0.198129	1.13504
ENSG00000219665	0.0556476	-0.289158	CUST_30390_PI439685186	0.0175708	0.326791
ENSG00000220575	0.332198	#NAME?	CUST_23987_PI439685186	0.0477279	1.57518
ENSG00000221817	0.00139307	-0.398257	CUST_30992_PI439685186	0.965169	1.0231
ENSG00000221819	0.697509	0.433786	CUST_19111_PI439685186	0.0422613	1.37125
ENSG00000221949	3.47e-05	0.544481	CUST_19112_PI439685186	0.452396	1.0677
ENSG00000221990	0.00429296	0.35383	CUST_33960_PI439685186	0.686359	0.922461
ENSG00000222012	0.00280603	-0.461434	CUST_19119_PI439685186	0.636107	0.880187
ENSG00000222033	0.00677544	0.738108	CUST_86875_PI439685186	0.940861	1.25779
ENSG00000222043	0.574932	0.160908	CUST_20822_PI439685186	0.0275814	1.16483
ENSG00000222044	0.000703684	-1.24291	CUST_19125_PI439685186	0.947829	0.979049
ENSG00000222375	0.00326922	-1.85692	CUST_19132_PI439685186	0.181958	0.316976
ENSG00000223382	9.85e-10	-1.60448	CUST_35295_PI439685186	0.0357155	0.335934
ENSG00000223387	0.00497458	0.941482	CUST_90382_PI439685186	0.236299	1.31306
ENSG00000223392	0.162161	1.60319	CUST_87760_PI439685186	0.0200846	2.11224
ENSG00000223393	0.000666455	0.736822	CUST_88679_PI439685186	0.668577	0.963728
ENSG00000223403	0.00107198	-1.13962	CUST_22966_PI439685186	0.903545	1.01423
ENSG00000223414	0.00280801	-2.25921	CUST_22290_PI439685186	0.223984	1.3573
ENSG00000223430	0.0816836	Inf	CUST_20054_PI439685186	0.00713248	1.3243
ENSG00000223462	0.165413	1.13312	CUST_20556_PI439685186	0.036181	1.38667
ENSG00000223466	0.00554811	-1.36678	CUST_22973_PI439685186	0.349481	1.87104
ENSG00000223478	0.00930796	0.490912	CUST_87706_PI439685186	0.373567	2.00376
ENSG00000223486	0.0148828	-0.817217	CUST_22563_PI439685186	0.502217	0.793522
ENSG00000223548	0.00416228	-6.30284	CUST_20431_PI439685186	0.864921	1.05488
ENSG00000223561	0.0435421	-2.10083	CUST_22495_PI439685186	0.937233	1.16328
ENSG00000223563	9.07e-05	-2.34039	CUST_20659_PI439685186	0.634222	1.08472
ENSG00000223634	0.0422488	#NAME?	CUST_20640_PI439685186	0.367565	1.1596
ENSG00000223649	NA	NA	CUST_19829_PI439685186	0.0372599	1.37182
ENSG00000223652	0.000666455	-0.836661	CUST_22146_PI439685186	0.422049	1.14726
ENSG00000223716	0.0413251	-1.69162	CUST_20284_PI439685186	0.98173	1.01187
ENSG00000223749	0.0128389	-0.804123	CUST_19525_PI439685186	0.786515	1.01951
ENSG00000223764	0.000243934	-1.06968	CUST_21224_PI439685186	0.380286	1.08586
ENSG00000223774	9.4e-07	-1.47666	CUST_19547_PI439685186	0.0117437	0.643292
ENSG00000223776	6.53e-06	1.37431	CUST_87187_PI439685186	0.103741	3.04494
ENSG00000223783	0.00844962	-0.936257	CUST_22276_PI439685186	0.60045	1.09812
ENSG00000223784	1.5e-06	-3.12948	CUST_90144_PI439685186	0.190579	0.369039
ENSG00000223799	0.848477	-0.0263385	CUST_19232_PI439685186	0.0363121	1.16916
ENSG00000223834	0.00161036	-1.09182	CUST_20138_PI439685186	0.00444187	0.380774
ENSG00000223838	1.55e-07	3.88329	CUST_19296_PI439685186	0.505821	3.60487
ENSG00000223855	0.0276331	0.636595	CUST_87162_PI439685186	0.0850924	2.91683
ENSG00000223859	0.00124174	-1.10769	CUST_20739_PI439685186	0.436359	1.09848
ENSG00000223884	0.0394328	0.767912	CUST_88544_PI439685186	0.821459	1.24288
ENSG00000223891	0.00827446	-0.276522	CUST_21434_PI439685186	0.805145	0.835579
ENSG00000223914	0.571704	1.8542	CUST_23481_PI439685186	0.0271749	1.30206
ENSG00000223923	8.95e-08	-1.29126	CUST_89900_PI439685186	0.0360425	0.253298
ENSG00000223956	0.0388335	1.10893	CUST_35339_PI439685186	0.364456	1.17083
ENSG00000223960	1.81e-07	-0.726522	CUST_19579_PI439685186	0.188031	0.649399
ENSG00000223999	0.16048	#NAME?	CUST_21738_PI439685186	0.0277648	1.54183
ENSG00000224000	0.321064	-1.63138	CUST_22970_PI439685186	0.0269688	1.22831
ENSG00000224020	3.77e-06	-1.5479	CUST_20881_PI439685186	0.0546663	0.36733
ENSG00000224023	0.00411378	0.472089	CUST_19977_PI439685186	0.177853	1.44914
ENSG00000224063	0.0117202	-0.802493	CUST_19262_PI439685186	0.901026	1.06712
ENSG00000224066	0.949223	-0.0300549	CUST_20199_PI439685186	0.0353574	1.38679
ENSG00000224074	0.036524	-0.869125	CUST_21531_PI439685186	0.129607	1.30935
ENSG00000224077	0.858872	0.158852	CUST_22086_PI439685186	0.0176742	2.62745
ENSG00000224090	0.0012865	0.632562	CUST_87674_PI439685186	0.24714	2.51188
ENSG00000224116	0.0426163	-0.613217	CUST_20308_PI439685186	0.117916	0.536233
ENSG00000224152	0.000945803	-0.311995	CUST_19891_PI439685186	0.268206	0.87018
ENSG00000224165	0.175179	-0.169913	CUST_22869_PI439685186	0.0462616	1.17007
ENSG00000224177	0.0604538	-1.06069	CUST_87913_PI439685186	0.00981631	1.99355
ENSG00000224190	0.0408185	-2.27522	CUST_90635_PI439685186	0.749009	0.937652
ENSG00000224209	0.379547	0.734896	CUST_21565_PI439685186	0.03716	0.745285
ENSG00000224216	0.0225991	-0.792125	CUST_22310_PI439685186	0.464824	0.627563
ENSG00000224235	0.00579183	#NAME?	CUST_21679_PI439685186	0.410395	1.51622
ENSG00000224238	0.0113336	-0.875364	CUST_89332_PI439685186	0.264489	1.22847
ENSG00000224250	0.332198	Inf	CUST_22585_PI439685186	0.0101376	1.9162
ENSG00000224259	0.000356642	-1.73654	CUST_22196_PI439685186	0.100816	0.254751
ENSG00000224260	0.0183726	-0.878539	CUST_20480_PI439685186	0.525956	0.903857
ENSG00000224269	1.06e-07	3.36832	CUST_21006_PI439685186	0.0332863	4.15768
ENSG00000224271	0.000370256	2.6314	CUST_20631_PI439685186	0.99426	1.5499
ENSG00000224281	0.838509	0.0353857	CUST_86988_PI439685186	0.0456449	1.49041
ENSG00000224292	0.0267163	-0.473471	CUST_89932_PI439685186	0.865786	1.03498
ENSG00000224294	0.0422488	Inf	CUST_88574_PI439685186	0.458099	1.17225
ENSG00000224307	0.00211953	-0.734649	CUST_89018_PI439685186	0.133854	0.379215
ENSG00000224310	0.810344	-0.074331	CUST_89058_PI439685186	0.00823091	1.20472
ENSG00000224356	0.0195879	0.872635	CUST_23181_PI439685186	0.133806	1.48713
ENSG00000224361	0.00240019	-0.90296	CUST_21047_PI439685186	0.364895	0.857233
ENSG00000224371	0.00147256	-1.49404	CUST_19350_PI439685186	0.842739	0.935347
ENSG00000224382	0.665817	-0.156516	CUST_21399_PI439685186	0.0399397	1.3263
ENSG00000224406	0.590972	1.543	CUST_20731_PI439685186	0.0452886	1.69166
ENSG00000224417	0.352592	0.406254	CUST_22367_PI439685186	0.0209679	1.13515
ENSG00000224418	0.0492882	-0.176225	CUST_21371_PI439685186	0.43609	1.13243
ENSG00000224424	0.000633394	0.473026	CUST_19249_PI439685186	0.00827585	1.62682
ENSG00000224459	0.0239759	-0.902607	CUST_90667_PI439685186	0.155053	0.745825
ENSG00000224478	0.0059392	-1.99937	CUST_20157_PI439685186	0.708506	1.01685
ENSG00000224481	0.0459388	-0.324672	CUST_23016_PI439685186	0.2041	1.24785
ENSG00000224504	0.332198	Inf	CUST_88995_PI439685186	0.0364446	1.41684
ENSG00000224511	0.00191149	-1.11887	CUST_21210_PI439685186	0.350578	1.57673
ENSG00000224513	0.0267163	-0.652486	CUST_19943_PI439685186	0.301024	1.49079
ENSG00000224514	0.0452226	-1.22413	CUST_21806_PI439685186	0.965378	1.14431
ENSG00000224574	0.00552757	-1.71342	CUST_87966_PI439685186	0.584296	1.20318
ENSG00000224592	1.1e-09	-2.06258	CUST_20783_PI439685186	0.212104	0.347001
ENSG00000224609	0.0619812	-0.690821	CUST_21539_PI439685186	0.00833822	2.41905
ENSG00000224614	0.0136171	1.03918	CUST_23502_PI439685186	0.0789575	4.34804
ENSG00000224621	0.000972195	-2.08304	CUST_20623_PI439685186	0.18428	0.408926
ENSG00000224652	2.74e-06	-0.986043	CUST_87196_PI439685186	0.255796	0.584936
ENSG00000224666	0.00629165	-0.893844	CUST_19200_PI439685186	0.198203	0.749747
ENSG00000224699	0.00967682	0.326179	CUST_22266_PI439685186	0.0980873	0.774051
ENSG00000224713	0.00109535	-0.837794	CUST_18878_PI439685186	0.940326	1.00969
ENSG00000224729	0.0182248	-0.5331	CUST_22411_PI439685186	0.833068	1.04348
ENSG00000224739	0.02972	-1.97979	CUST_23433_PI439685186	0.425745	0.674833
ENSG00000224743	0.0343692	-1.05799	CUST_22894_PI439685186	0.570083	1.07601
ENSG00000224746	1.09e-05	1.67508	CUST_19961_PI439685186	0.0526757	2.37004
ENSG00000224790	0.769527	0.0680962	CUST_20955_PI439685186	0.0269198	1.25643
ENSG00000224805	8.05e-06	0.954338	CUST_87912_PI439685186	0.0653211	2.15897
ENSG00000224814	0.000356783	-5.39877	CUST_21841_PI439685186	0.656986	0.976131
ENSG00000224832	0.54583	1.54589	CUST_88420_PI439685186	0.0346506	1.614
ENSG00000224842	0.161195	1.05724	CUST_20540_PI439685186	0.0304006	1.38469
ENSG00000224844	0.0221367	-0.840923	CUST_19722_PI439685186	0.751019	0.963183
ENSG00000224848	8.2e-05	-0.844895	CUST_20402_PI439685186	0.0182237	0.278666
ENSG00000224853	0.00236752	-2.03806	CUST_22216_PI439685186	0.111307	1.76473
ENSG00000224883	0.0177492	3.20508	CUST_20469_PI439685186	0.852212	0.986929
ENSG00000224884	0.00334816	-2.53533	CUST_21625_PI439685186	0.278057	0.361531
ENSG00000224885	0.000514698	0.796381	CUST_23196_PI439685186	0.179334	1.24287
ENSG00000224903	0.00305169	0.747243	CUST_23263_PI439685186	0.029318	1.43919
ENSG00000224905	0.000131196	-1.11504	CUST_20844_PI439685186	0.319267	0.666603
ENSG00000224910	0.0219084	Inf	CUST_88702_PI439685186	0.228152	1.06934
ENSG00000224939	0.0407396	-1.16764	CUST_87148_PI439685186	0.379555	0.74616
ENSG00000224944	0.0335175	-1.50045	CUST_21696_PI439685186	0.716359	0.925527
ENSG00000224945	0.0745302	-0.508681	CUST_20923_PI439685186	0.0137695	1.56868
ENSG00000224957	0.0159078	-0.415456	CUST_22151_PI439685186	0.450035	0.777355
ENSG00000224958	8.3e-09	-1.94219	CUST_89008_PI439685186	0.197331	0.216895
ENSG00000224959	1.05e-05	-1.96021	CUST_21160_PI439685186	0.6732	0.90143
ENSG00000224965	0.000356642	-0.77072	CUST_23281_PI439685186	0.055147	0.304462
ENSG00000224973	0.037121	-0.970936	CUST_22834_PI439685186	0.311743	0.794504
ENSG00000224977	0.0311385	0.544937	CUST_20423_PI439685186	0.686854	1.23049
ENSG00000225037	0.866268	0.417765	CUST_87782_PI439685186	0.0365697	1.1215
ENSG00000225056	0.0273784	-1.5672	CUST_22833_PI439685186	0.258457	0.38418
ENSG00000225063	0.569703	1.41913	CUST_22988_PI439685186	0.0489462	1.44237
ENSG00000225077	0.0417546	1.04098	CUST_20906_PI439685186	0.197718	1.73026
ENSG00000225085	0.332198	#NAME?	CUST_21525_PI439685186	0.0107247	1.46497
ENSG00000225140	0.0142497	0.968192	CUST_90524_PI439685186	0.676068	2.60621
ENSG00000225179	0.00779277	0.336873	CUST_87891_PI439685186	0.508175	0.736901
ENSG00000225194	4.31e-08	-1.2161	CUST_29826_PI439685186	0.646064	0.674558
ENSG00000225208	0.0378093	-1.23625	CUST_22094_PI439685186	0.543012	1.2746
ENSG00000225214	0.0186737	-1.33399	CUST_20076_PI439685186	0.101361	1.20683
ENSG00000225218	0.0239759	0.629166	CUST_21064_PI439685186	0.0541908	1.16239
ENSG00000225234	0.0348295	-0.318126	CUST_23087_PI439685186	0.812425	0.956136
ENSG00000225269	0.0422488	#NAME?	CUST_19836_PI439685186	0.469075	1.28115
ENSG00000225285	0.789078	0.135672	CUST_21334_PI439685186	0.0102669	1.25565
ENSG00000225303	0.0422488	Inf	CUST_21645_PI439685186	0.143	1.19815
ENSG00000225311	0.00448486	1.65828	CUST_21075_PI439685186	0.565632	1.46854
ENSG00000225329	0.000417462	-1.3925	CUST_23071_PI439685186	0.43875	0.619105
ENSG00000225330	0.045516	-1.72656	CUST_19727_PI439685186	0.0411521	1.43295
ENSG00000225334	0.000117782	1.91626	CUST_19753_PI439685186	0.190415	0.0839766
ENSG00000225335	0.00394131	0.401591	CUST_20635_PI439685186	0.956445	1.13372
ENSG00000225339	0.0233035	0.532245	CUST_20946_PI439685186	0.0589076	0.653461
ENSG00000225342	1.39e-05	-1.02997	CUST_19326_PI439685186	0.339846	8.37912
ENSG00000225361	0.0117202	0.354435	CUST_23204_PI439685186	0.29139	1.36016
ENSG00000225377	0.000243934	-0.329753	CUST_19516_PI439685186	0.640294	0.931168
ENSG00000225383	0.00504234	-2.05632	CUST_19628_PI439685186	0.962053	1.05154
ENSG00000225407	0.00106804	1.46	CUST_24636_PI439685186	0.700043	0.985923
ENSG00000225420	0.449607	0.342352	CUST_88536_PI439685186	0.0171242	1.33681
ENSG00000225431	6.01e-08	-2.35794	CUST_89415_PI439685186	0.354577	0.710107
ENSG00000225434	0.00109905	-1.50146	CUST_22856_PI439685186	0.919805	1.04977
ENSG00000225439	1.54e-09	-1.11602	CUST_20367_PI439685186	0.0930839	0.426887
ENSG00000225465	0.000396703	-1.22155	CUST_19974_PI439685186	0.248221	1.10555
ENSG00000225470	0.507359	0.0431717	CUST_35535_PI439685186	0.00831795	0.609756
ENSG00000225472	1.49e-05	-1.12616	CUST_19759_PI439685186	0.438946	1.74817
ENSG00000225484	0.00146078	0.20029	CUST_23796_PI439685186	0.973164	1.00755
ENSG00000225489	0.000287457	2.03189	CUST_22854_PI439685186	0.0504628	0.786413
ENSG00000225493	0.047535	-0.874606	CUST_22503_PI439685186	0.66348	1.11276
ENSG00000225506	7.61e-06	1.27107	CUST_22254_PI439685186	0.496326	1.19048
ENSG00000225511	4.91e-06	-1.55904	CUST_19714_PI439685186	0.370917	0.909414
ENSG00000225518	0.0645287	0.313896	CUST_31529_PI439685186	0.011394	1.33553
ENSG00000225535	0.000378586	-1.3015	CUST_23549_PI439685186	0.0528563	1.53599
ENSG00000225541	0.0137654	-1.85784	CUST_22099_PI439685186	0.555507	1.25925
ENSG00000225546	0.188954	-0.773083	CUST_89458_PI439685186	0.0235171	3.10943
ENSG00000225554	0.0303064	-1.1155	CUST_19445_PI439685186	0.39657	1.11286
ENSG00000225595	0.00667862	1.97438	CUST_31866_PI439685186	0.592647	1.54482
ENSG00000225632	0.483132	-0.386106	CUST_20672_PI439685186	0.0133096	1.65046
ENSG00000225637	2.85e-05	-2.33718	CUST_21488_PI439685186	0.702564	0.902085
ENSG00000225647	0.0792961	1.73115	CUST_21926_PI439685186	0.0191363	1.24946
ENSG00000225652	0.0362602	1.50128	CUST_19893_PI439685186	0.707434	1.03236
ENSG00000225683	0.751248	0.410729	CUST_32938_PI439685186	0.0107662	1.34822
ENSG00000225706	2.36e-05	-1.36697	CUST_21022_PI439685186	0.124594	2.94356
ENSG00000225730	0.0269145	2.53777	CUST_22853_PI439685186	0.952936	0.894435
ENSG00000225731	0.0383649	0.882079	CUST_21664_PI439685186	0.192892	1.0949
ENSG00000225733	0.00139307	-0.255465	CUST_20964_PI439685186	0.318806	0.820358
ENSG00000225742	0.00160522	-0.589983	CUST_21219_PI439685186	0.44415	1.78852
ENSG00000225746	3.83e-05	-1.29421	CUST_27522_PI439685186	0.0609298	0.262268
ENSG00000225750	0.00112954	-2.44708	CUST_19345_PI439685186	0.282441	0.542427
ENSG00000225762	0.0332639	0.66261	CUST_20133_PI439685186	0.43471	1.13723
ENSG00000225778	4.98e-09	-1.61326	CUST_23037_PI439685186	0.944615	1.10211
ENSG00000225783	0.610222	-0.152614	CUST_86305_PI439685186	0.0336199	0.190062
ENSG00000225785	0.00267311	4.43928	CUST_19506_PI439685186	0.00354039	1.58
ENSG00000225807	0.00014733	-2.25135	CUST_19041_PI439685186	0.782722	1.09706
ENSG00000225833	0.0335921	-0.0461453	CUST_89355_PI439685186	0.345457	1.69883
ENSG00000225839	0.242641	0.674628	CUST_22232_PI439685186	0.0115411	1.36019
ENSG00000225850	0.0034525	0.735668	CUST_22394_PI439685186	0.00207974	1.16394
ENSG00000225857	0.040269	0.831195	CUST_20311_PI439685186	0.715119	1.01063
ENSG00000225905	0.000993447	-0.43837	CUST_20859_PI439685186	0.285889	1.16639
ENSG00000225914	3.25e-05	-1.19671	CUST_20503_PI439685186	0.192329	0.398762
ENSG00000225916	0.0325628	-0.749877	CUST_23154_PI439685186	0.443724	0.656036
ENSG00000225938	0.0396082	-0.75296	CUST_21148_PI439685186	0.0222624	0.667405
ENSG00000225975	0.163178	0.169437	CUST_88690_PI439685186	0.0485813	1.13987
ENSG00000225981	0.00370829	-1.12159	CUST_22361_PI439685186	0.925575	1.00545
ENSG00000225986	6.12e-09	-1.84386	CUST_88474_PI439685186	0.0325283	0.303028
ENSG00000226005	1.15e-05	-1.61297	CUST_21180_PI439685186	0.0585445	0.117545
ENSG00000226051	0.000147174	-1.26978	CUST_26261_PI439685186	0.0819012	0.681865
ENSG00000226078	0.403307	-0.72655	CUST_20514_PI439685186	0.0200405	1.15023
ENSG00000226091	1.39e-06	-1.03457	CUST_26844_PI439685186	0.0520314	0.496279
ENSG00000226137	0.000418248	0.360619	CUST_29421_PI439685186	0.209417	1.21821
ENSG00000226149	0.00504234	-1.36811	CUST_19948_PI439685186	0.443558	0.704818
ENSG00000226155	0.00467237	1.03248	CUST_20488_PI439685186	0.211065	1.34386
ENSG00000226197	0.00202163	-0.970415	CUST_20773_PI439685186	0.776664	1.08035
ENSG00000226200	0.0315724	0.269373	CUST_22198_PI439685186	0.361581	1.142
ENSG00000226237	2.75e-10	-1.48771	CUST_87953_PI439685186	0.672186	0.977177
ENSG00000226308	7.02e-05	-1.51288	CUST_19269_PI439685186	0.475522	0.801201
ENSG00000226334	0.0354089	0.402772	CUST_21510_PI439685186	0.594531	1.25154
ENSG00000226337	0.0124115	-1.55563	CUST_19376_PI439685186	0.098499	1.6537
ENSG00000226349	0.030989	-0.88557	CUST_20782_PI439685186	0.0753081	1.37667
ENSG00000226355	0.0359527	-1.73585	CUST_21814_PI439685186	0.426889	1.1694
ENSG00000226374	0.00728175	-1.37156	CUST_35307_PI439685186	0.0351999	1.25626
ENSG00000226383	0.847439	0.490044	CUST_35500_PI439685186	0.0175101	1.79794
ENSG00000226419	0.00153145	-0.443066	CUST_20051_PI439685186	0.431046	0.752428
ENSG00000226440	0.000143247	-1.05087	CUST_21307_PI439685186	0.468327	1.13312
ENSG00000226445	0.0136171	-0.504955	CUST_89690_PI439685186	0.25411	1.17527
ENSG00000226453	0.0383426	1.27942	CUST_19898_PI439685186	0.981671	0.832643
ENSG00000226471	0.00132823	0.451701	CUST_19868_PI439685186	0.282924	1.23234
ENSG00000226530	9.94e-06	-1.48988	CUST_19918_PI439685186	0.00319061	0.272588
ENSG00000226533	0.0179301	-1.70456	CUST_19328_PI439685186	0.422524	4.52725
ENSG00000226567	0.336419	0.0880941	CUST_86786_PI439685186	0.0394564	1.25084
ENSG00000226578	0.0152099	0.312815	CUST_90562_PI439685186	0.458648	1.10248
ENSG00000226609	0.0318235	0.680402	CUST_21905_PI439685186	0.235453	0.280318
ENSG00000226622	0.0017145	-1.21402	CUST_19678_PI439685186	0.459007	0.725453
ENSG00000226640	0.0113122	Inf	CUST_22616_PI439685186	0.334752	1.57152
ENSG00000226643	0.227762	1.01884	CUST_23227_PI439685186	0.0436523	1.72912
ENSG00000226647	0.0225803	0.982454	CUST_19193_PI439685186	0.419349	0.858807
ENSG00000226674	0.00529763	-0.708065	CUST_19469_PI439685186	0.19617	1.03154
ENSG00000226679	0.00967983	-1.23511	CUST_20399_PI439685186	0.430779	0.093767
ENSG00000226686	0.00153145	0.83769	CUST_21791_PI439685186	0.273308	1.29629
ENSG00000226688	0.655615	-0.0485008	CUST_89615_PI439685186	0.0454596	0.786671
ENSG00000226698	NA	NA	CUST_22645_PI439685186	0.0035125	1.18252
ENSG00000226711	0.00303566	-0.497064	CUST_18979_PI439685186	0.0113778	0.344408
ENSG00000226754	0.0209952	0.278067	CUST_87534_PI439685186	0.291105	1.50161
ENSG00000226764	0.332198	#NAME?	CUST_20275_PI439685186	0.0182202	1.28989
ENSG00000226825	1.03e-09	2.01901	CUST_20372_PI439685186	0.0371955	3.48809
ENSG00000226828	0.0146525	-0.634192	CUST_87121_PI439685186	0.540584	0.390562
ENSG00000226853	0.00176249	0.409761	CUST_19760_PI439685186	0.498186	1.12938
ENSG00000226889	0.0158168	-0.592776	CUST_21057_PI439685186	0.337552	0.664794
ENSG00000226921	0.554453	-0.639537	CUST_87890_PI439685186	0.0347539	1.14107
ENSG00000226935	0.0136171	-1.71781	CUST_86606_PI439685186	0.397449	0.825013
ENSG00000226944	0.00677544	-0.425694	CUST_89236_PI439685186	0.234305	0.529094
ENSG00000226950	3.56e-07	0.856089	CUST_20564_PI439685186	0.0567455	2.38109
ENSG00000226954	0.000103858	3.08793	CUST_22538_PI439685186	0.439297	4.31922
ENSG00000227028	0.0488796	0.0146636	CUST_19397_PI439685186	0.843988	1.00622
ENSG00000227060	0.00235754	-1.21346	CUST_87549_PI439685186	0.736428	1.25345
ENSG00000227070	4.31e-08	1.12296	CUST_19559_PI439685186	0.0135885	3.51021
ENSG00000227071	0.0126376	0.600128	CUST_21894_PI439685186	0.368449	1.21306
ENSG00000227082	0.0326282	-0.819915	CUST_19773_PI439685186	0.608348	1.12942
ENSG00000227110	0.00361564	-0.766619	CUST_21844_PI439685186	0.530549	1.17165
ENSG00000227128	0.00870664	1.36241	CUST_21397_PI439685186	0.304405	1.64632
ENSG00000227145	4.66e-08	-2.14552	CUST_88176_PI439685186	0.591142	1.14143
ENSG00000227165	0.399809	-0.114292	CUST_22915_PI439685186	0.0278031	1.2346
ENSG00000227189	0.000312162	1.05026	CUST_19806_PI439685186	0.455065	0.682683
ENSG00000227199	0.00232149	-0.319044	CUST_86169_PI439685186	0.337386	0.73697
ENSG00000227217	0.0422488	Inf	CUST_23075_PI439685186	0.436787	1.09735
ENSG00000227220	3.54e-05	-1.38018	CUST_21442_PI439685186	0.0985456	0.198749
ENSG00000227237	0.0176006	-0.774233	CUST_19762_PI439685186	0.323721	0.830813
ENSG00000227240	0.00742787	2.65995	CUST_23162_PI439685186	0.597515	1.06858
ENSG00000227252	0.00290439	-0.431576	CUST_19887_PI439685186	0.144839	0.77285
ENSG00000227258	0.0202707	-0.477421	CUST_21709_PI439685186	0.698559	0.907826
ENSG00000227269	0.647221	0.513156	CUST_22777_PI439685186	0.00192095	1.86964
ENSG00000227303	0.332198	Inf	CUST_21088_PI439685186	0.0363194	1.32746
ENSG00000227330	0.0560488	-1.34258	CUST_21175_PI439685186	0.0300414	1.31823
ENSG00000227354	0.523858	0.0752588	CUST_23344_PI439685186	0.00495164	1.34013
ENSG00000227355	0.000903958	-1.39366	CUST_21981_PI439685186	0.0303917	1.77494
ENSG00000227373	0.140246	-0.374119	CUST_20030_PI439685186	0.0265197	1.60742
ENSG00000227392	6.76e-09	2.08395	CUST_86576_PI439685186	0.115391	0.620622
ENSG00000227398	1.7e-05	0.493084	CUST_20892_PI439685186	0.542211	1.23726
ENSG00000227431	0.0107707	0.781968	CUST_88654_PI439685186	0.113205	1.32275
ENSG00000227432	1.01e-05	-1.64948	CUST_20938_PI439685186	0.106165	1.17349
ENSG00000227456	0.0175836	-0.492014	CUST_19680_PI439685186	0.216112	1.19911
ENSG00000227479	0.000233909	-2.16725	CUST_23404_PI439685186	0.0479466	1.25904
ENSG00000227481	0.573514	0.37722	CUST_23212_PI439685186	0.0183925	1.32133
ENSG00000227482	8.74e-05	2.56762	CUST_20799_PI439685186	0.76355	1.18803
ENSG00000227496	0.00132823	-0.853608	CUST_22607_PI439685186	0.730842	1.11241
ENSG00000227527	4.2e-07	0.891985	CUST_21538_PI439685186	0.850218	1.01436
ENSG00000227535	0.347942	1.98464	CUST_20315_PI439685186	0.0065859	0.592143
ENSG00000227540	0.0108615	-0.401991	CUST_19049_PI439685186	0.198444	1.11286
ENSG00000227544	3.42e-06	-1.01782	CUST_22715_PI439685186	0.434976	0.915808
ENSG00000227579	0.00151041	-1.88027	CUST_21775_PI439685186	0.701413	0.555974
ENSG00000227589	0.0213002	1.11925	CUST_22175_PI439685186	0.262777	1.66344
ENSG00000227591	3.69e-05	-1.94591	CUST_89648_PI439685186	0.719145	1.11737
ENSG00000227619	0.022511	-0.97603	CUST_22246_PI439685186	0.340017	0.618123
ENSG00000227634	0.0134663	-0.673816	CUST_35343_PI439685186	0.332824	1.11569
ENSG00000227646	0.00232149	0.621625	CUST_21287_PI439685186	0.143272	1.83789
ENSG00000227681	0.035303	1.3576	CUST_20682_PI439685186	0.383145	1.28685
ENSG00000227683	0.00403994	1.95291	CUST_20307_PI439685186	0.336231	1.19618
ENSG00000227695	1.54e-09	1.35663	CUST_20698_PI439685186	0.00158087	3.54685
ENSG00000227702	0.0196833	-0.66463	CUST_19417_PI439685186	0.629994	1.13091
ENSG00000227719	0.000775339	0.8884	CUST_22747_PI439685186	0.374284	1.57389
ENSG00000227733	1.1e-06	-1.18576	CUST_32728_PI439685186	0.142605	0.256843
ENSG00000227744	0.00838424	-1.26656	CUST_87225_PI439685186	0.712647	1.06313
ENSG00000227769	0.00063813	-1.05332	CUST_19967_PI439685186	0.696173	1.05917
ENSG00000227811	1.1e-06	-1.39969	CUST_87533_PI439685186	0.328196	0.773648
ENSG00000227857	0.103656	0.557924	CUST_89231_PI439685186	0.0456477	4.46985
ENSG00000227906	2.19e-06	-1.82939	CUST_20155_PI439685186	0.413961	0.64304
ENSG00000227914	7.91e-05	-1.47678	CUST_20207_PI439685186	0.244031	0.504888
ENSG00000227933	0.021037	-0.880868	CUST_20863_PI439685186	0.23391	0.721643
ENSG00000227946	0.0477959	0.204777	CUST_20092_PI439685186	0.546461	0.885942
ENSG00000227947	0.0409239	-1.28002	CUST_23140_PI439685186	0.535857	0.654981
ENSG00000227953	0.27205	0.578925	CUST_24482_PI439685186	0.0333653	2.05358
ENSG00000227954	0.00018467	-0.969323	CUST_22838_PI439685186	0.176776	0.475707
ENSG00000227959	0.000155823	-1.59258	CUST_20486_PI439685186	0.742964	1.05638
ENSG00000227963	0.00176249	0.39155	CUST_87277_PI439685186	0.214062	1.42914
ENSG00000228010	2.07e-05	-1.03024	CUST_18937_PI439685186	0.843226	0.93769
ENSG00000228016	0.403923	0.529301	CUST_86744_PI439685186	0.0354202	2.17785
ENSG00000228021	0.0050814	0.636768	CUST_22720_PI439685186	0.0664915	1.26425
ENSG00000228022	0.00642572	-0.854945	CUST_20317_PI439685186	0.633935	0.906613
ENSG00000228035	0.00496405	-1.31954	CUST_20548_PI439685186	0.484896	0.850151
ENSG00000228048	0.332198	Inf	CUST_20704_PI439685186	0.0420483	0.495468
ENSG00000228055	0.16048	#NAME?	CUST_20878_PI439685186	0.0456665	1.43138
ENSG00000228058	0.00209265	-0.923036	CUST_89807_PI439685186	0.626058	0.975963
ENSG00000228060	0.0321558	0.860692	CUST_19583_PI439685186	0.0476881	1.21514
ENSG00000228063	7.47e-08	-0.838827	CUST_22025_PI439685186	0.676317	0.940883
ENSG00000228065	1.82e-05	-0.892032	CUST_30862_PI439685186	0.315902	0.575154
ENSG00000228082	0.332198	#NAME?	CUST_19187_PI439685186	0.0236447	1.23464
ENSG00000228084	0.00447908	0.337825	CUST_23132_PI439685186	0.0836689	2.11885
ENSG00000228086	0.0142497	0.885578	CUST_21149_PI439685186	0.179703	1.65181
ENSG00000228113	0.0258255	1.13089	CUST_22512_PI439685186	0.374843	1.08452
ENSG00000228127	0.017438	-0.895003	CUST_35226_PI439685186	0.257388	0.787354
ENSG00000228133	0.00102895	-1.78284	CUST_20531_PI439685186	0.560108	0.619916
ENSG00000228140	0.0161796	-1.11224	CUST_20754_PI439685186	0.788613	0.664984
ENSG00000228156	0.0223249	-3.33413	CUST_23406_PI439685186	0.135538	1.15139
ENSG00000228162	0.0160185	-0.917513	CUST_19848_PI439685186	0.632941	0.949922
ENSG00000228174	0.00821607	-0.98634	CUST_22905_PI439685186	0.534733	1.25219
ENSG00000228192	0.0175836	-0.335086	CUST_19529_PI439685186	0.45667	1.0442
ENSG00000228216	4.81e-05	-1.31162	CUST_20748_PI439685186	0.171978	1.78259
ENSG00000228223	0.000131196	-0.727046	CUST_86666_PI439685186	0.246444	0.783218
ENSG00000228255	0.455355	0.730193	CUST_23308_PI439685186	0.0361399	1.59175
ENSG00000228262	0.00965743	-2.88625	CUST_23082_PI439685186	0.267527	0.374059
ENSG00000228265	0.00930796	0.319546	CUST_21217_PI439685186	0.359641	0.96345
ENSG00000228274	0.000701088	-0.487316	CUST_19235_PI439685186	0.168286	0.71234
ENSG00000228275	0.0288453	-1.76799	CUST_23133_PI439685186	0.60583	0.917361
ENSG00000228288	2.45e-08	0.871211	CUST_27492_PI439685186	0.97344	0.986044
ENSG00000228293	0.00890138	-0.950414	CUST_19913_PI439685186	0.019022	1.28056
ENSG00000228295	0.000759768	-2.09956	CUST_20950_PI439685186	0.495663	0.72144
ENSG00000228322	0.07291	-0.776289	CUST_21964_PI439685186	0.0318785	1.4327
ENSG00000228340	0.467318	-0.149583	CUST_20747_PI439685186	0.0126662	1.26002
ENSG00000228343	0.00254064	0.281629	CUST_23088_PI439685186	0.0668278	1.5529
ENSG00000228351	0.00561821	-1.28998	CUST_20787_PI439685186	0.286703	1.63043
ENSG00000228363	0.218262	0.60431	CUST_21822_PI439685186	0.032489	1.94554
ENSG00000228395	5.05e-05	-0.533531	CUST_20652_PI439685186	0.469608	0.712817
ENSG00000228401	0.0326282	-0.572434	CUST_89814_PI439685186	0.0583394	0.507791
ENSG00000228408	0.0147423	-1.44766	CUST_22245_PI439685186	0.224401	1.18835
ENSG00000228412	0.00126614	-1.0585	CUST_21147_PI439685186	0.17361	0.575521
ENSG00000228420	0.979485	-0.259365	CUST_23045_PI439685186	0.0182454	1.33843
ENSG00000228436	6.45e-05	0.617109	CUST_21305_PI439685186	0.995205	1.03229
ENSG00000228459	0.000136932	-1.41078	CUST_87457_PI439685186	0.13482	0.353799
ENSG00000228484	0.00387671	-1.80747	CUST_88978_PI439685186	0.120193	1.07912
ENSG00000228487	0.598949	0.0922403	CUST_23033_PI439685186	0.00523462	0.441419
ENSG00000228495	0.00389479	-1.03005	CUST_20299_PI439685186	0.0569067	1.25502
ENSG00000228512	0.0221986	-0.596514	CUST_20190_PI439685186	0.447415	0.721049
ENSG00000228526	0.878521	0.0168025	CUST_35336_PI439685186	0.0359311	0.587046
ENSG00000228528	5.86e-09	-2.43079	CUST_23040_PI439685186	0.475272	1.1772
ENSG00000228536	0.00077387	-1.88204	CUST_22059_PI439685186	0.26429	0.788691
ENSG00000228539	0.0219084	#NAME?	CUST_23524_PI439685186	0.167741	1.26401
ENSG00000228544	0.00394131	0.497644	CUST_86580_PI439685186	0.0709069	1.20253
ENSG00000228549	9.4e-05	-0.892625	CUST_23471_PI439685186	0.39051	0.754348
ENSG00000228554	0.0445593	0.598741	CUST_21494_PI439685186	0.392482	0.599531
ENSG00000228559	0.0492219	1.73418	CUST_22798_PI439685186	0.251102	1.48794
ENSG00000228563	0.0313695	-1.08843	CUST_21489_PI439685186	0.315297	0.434196
ENSG00000228566	1.97e-07	1.60121	CUST_22315_PI439685186	0.771373	1.1192
ENSG00000228569	5.37e-05	2.18533	CUST_20608_PI439685186	0.311562	2.84626
ENSG00000228590	7.88e-06	-1.49191	CUST_23452_PI439685186	0.206632	0.753983
ENSG00000228598	0.004167	-1.7758	CUST_87847_PI439685186	0.480304	0.895834
ENSG00000228606	0.00160522	0.541078	CUST_35692_PI439685186	0.160902	1.94319
ENSG00000228613	1.91e-10	2.78801	CUST_21743_PI439685186	0.0625239	12.4845
ENSG00000228630	0.0111741	-1.39293	CUST_21861_PI439685186	0.835935	2.86121
ENSG00000228649	0.0295472	-0.304588	CUST_19629_PI439685186	0.196286	0.601851
ENSG00000228661	0.00930796	0.574465	CUST_19647_PI439685186	0.192947	1.55525
ENSG00000228677	0.00459353	0.534023	CUST_87807_PI439685186	0.371093	1.14138
ENSG00000228679	0.0451636	-0.688747	CUST_20119_PI439685186	0.864575	1.23419
ENSG00000228692	0.0312694	-1.23523	CUST_22460_PI439685186	0.866538	0.949987
ENSG00000228719	0.0435421	0.418058	CUST_22130_PI439685186	0.0621238	2.12714
ENSG00000228741	4.74e-05	1.00643	CUST_88246_PI439685186	0.93545	0.984377
ENSG00000228778	0.0113122	Inf	CUST_22983_PI439685186	0.252437	1.21478
ENSG00000228784	0.000303486	-1.03157	CUST_21304_PI439685186	0.0245162	0.223499
ENSG00000228789	8.1e-06	-4.23724	CUST_28433_PI439685186	0.388238	1.03308
ENSG00000228793	0.00704492	-1.92973	CUST_22201_PI439685186	0.613748	0.637158
ENSG00000228794	1.75e-06	0.668282	CUST_19589_PI439685186	0.0409184	2.22718
ENSG00000228801	0.0126376	0.4363	CUST_20387_PI439685186	0.474094	1.20012
ENSG00000228835	0.000831787	-3.49671	CUST_20610_PI439685186	0.930775	1.58479
ENSG00000228839	0.974423	-0.0145802	CUST_21950_PI439685186	0.0383393	0.596288
ENSG00000228852	0.897951	0.169121	CUST_35106_PI439685186	0.0359545	1.19116
ENSG00000228857	0.0037512	-0.755015	CUST_20099_PI439685186	0.900031	0.995687
ENSG00000228876	1	-0.100381	CUST_20082_PI439685186	0.0271082	1.23894
ENSG00000228877	0.00721345	-1.49403	CUST_21441_PI439685186	0.0862843	0.384815
ENSG00000228878	0.00487306	-0.407402	CUST_19333_PI439685186	0.666185	1.06856
ENSG00000228889	0.0508188	0.262837	CUST_87262_PI439685186	0.0393542	1.41137
ENSG00000228933	0.0335175	3.68093	CUST_20241_PI439685186	0.929211	0.561337
ENSG00000228950	0.0188618	-0.637914	CUST_22600_PI439685186	0.905637	1.05197
ENSG00000228951	0.00175916	-1.77488	CUST_20723_PI439685186	0.909348	1.01426
ENSG00000228973	0.905202	0.0957091	CUST_23276_PI439685186	0.036952	1.56678
ENSG00000229066	1	-0.120354	CUST_21809_PI439685186	0.0467763	1.29528
ENSG00000229109	0.0256493	-0.339682	CUST_19718_PI439685186	0.98182	0.973355
ENSG00000229116	8.39e-05	-1.65938	CUST_22986_PI439685186	0.0105247	0.555863
ENSG00000229124	0.000515619	-0.698094	CUST_88318_PI439685186	0.0209785	0.198922
ENSG00000229151	0.000329127	-1.2121	CUST_20513_PI439685186	1.1574e-05	0.572639
ENSG00000229153	0.00184624	-0.987891	CUST_20208_PI439685186	0.174321	0.734661
ENSG00000229167	1.81e-06	-1.50184	CUST_21505_PI439685186	0.847118	0.983574
ENSG00000229196	9.8e-05	-0.760944	CUST_23681_PI439685186	0.116477	0.757794
ENSG00000229206	0.675026	0.0620509	CUST_20848_PI439685186	0.0323868	1.41062
ENSG00000229224	0.00145763	-1.5116	CUST_22418_PI439685186	0.988593	0.985849
ENSG00000229267	0.00677544	-0.492995	CUST_32015_PI439685186	0.42671	0.7075
ENSG00000229272	0.590797	-0.16009	CUST_21704_PI439685186	0.00669674	1.36159
ENSG00000229282	0.384102	-0.261174	CUST_21312_PI439685186	0.0238207	1.34889
ENSG00000229306	0.12124	-1.72993	CUST_23441_PI439685186	0.00738006	1.35092
ENSG00000229309	NA	NA	CUST_23525_PI439685186	0.0258075	1.73537
ENSG00000229323	0.0126634	-1.88517	CUST_89127_PI439685186	0.139349	1.07963
ENSG00000229330	0.0144948	-1.00956	CUST_23403_PI439685186	0.464499	0.826495
ENSG00000229337	0.569258	-0.342237	CUST_23235_PI439685186	0.0202811	1.86048
ENSG00000229348	0.939086	0.121915	CUST_22283_PI439685186	0.0250262	1.6383
ENSG00000229352	0.001187	-1.73036	CUST_21409_PI439685186	0.0107643	0.540809
ENSG00000229356	0.000303816	2.20402	CUST_87899_PI439685186	0.0663668	1.23703
ENSG00000229382	0.096493	-2.37536	CUST_22355_PI439685186	0.0404527	1.31408
ENSG00000229388	0.0315724	0.388507	CUST_20751_PI439685186	0.868532	1.07037
ENSG00000229407	0.00256011	-2.05064	CUST_19577_PI439685186	0.552409	1.74367
ENSG00000229425	0.359994	-0.687424	CUST_35259_PI439685186	0.0347404	1.26411
ENSG00000229433	0.824615	0.139923	CUST_88456_PI439685186	0.0471626	1.30059
ENSG00000229491	0.0800871	-0.371651	CUST_22767_PI439685186	0.0277532	1.64533
ENSG00000229498	0.00443384	-1.32989	CUST_18945_PI439685186	0.7713	1.40647
ENSG00000229531	0.353114	-0.643283	CUST_89010_PI439685186	0.0130421	1.19894
ENSG00000229539	0.68348	0.261449	CUST_22896_PI439685186	0.0265055	0.634516
ENSG00000229543	0.0139776	-2.12485	CUST_21361_PI439685186	0.881121	0.92754
ENSG00000229558	0.00753794	-1.34343	CUST_88064_PI439685186	0.290686	0.754859
ENSG00000229563	8.72e-05	-1.9407	CUST_20240_PI439685186	0.987836	1.00803
ENSG00000229589	0.00104327	0.516722	CUST_86982_PI439685186	0.478494	0.837564
ENSG00000229609	0.0223249	-3.60697	CUST_21066_PI439685186	0.263033	1.07416
ENSG00000229611	0.000515376	1.59388	CUST_19270_PI439685186	0.0176883	1.67111
ENSG00000229619	2.15e-07	-1.2041	CUST_22370_PI439685186	0.00965588	0.324303
ENSG00000229630	0.00138613	1.57745	CUST_89287_PI439685186	0.992819	1.08084
ENSG00000229647	0.00109535	-0.776525	CUST_21932_PI439685186	0.676058	0.92026
ENSG00000229666	0.00317223	-0.61754	CUST_22895_PI439685186	0.786289	1.05474
ENSG00000229672	0.377643	-1.83389	CUST_20203_PI439685186	0.039277	1.17671
ENSG00000229688	0.704349	0.332054	CUST_23395_PI439685186	0.0226367	1.43952
ENSG00000229694	2.61e-07	-1.55779	CUST_19524_PI439685186	0.413317	0.746766
ENSG00000229751	0.00150596	1.29015	CUST_22428_PI439685186	0.883982	1.01582
ENSG00000229847	9.91e-06	-4.66495	CUST_20446_PI439685186	0.0785125	1.6488
ENSG00000229852	3.05e-05	-0.727281	CUST_20173_PI439685186	0.00567324	0.641018
ENSG00000229862	0.00903485	0.717275	CUST_20896_PI439685186	0.855467	1.00372
ENSG00000229869	0.0282756	0.571619	CUST_88979_PI439685186	0.487823	1.47013
ENSG00000229896	0.0249602	1.00328	CUST_21676_PI439685186	0.0684597	3.2455
ENSG00000229931	0.00346203	-0.588924	CUST_22830_PI439685186	0.0807964	0.54615
ENSG00000229953	0.000709162	-0.253819	CUST_22652_PI439685186	0.572779	0.909255
ENSG00000229956	0.750119	0.0535423	CUST_19395_PI439685186	0.0341236	1.89465
ENSG00000229970	0.00251342	1.60439	CUST_20454_PI439685186	0.704281	3.79513
ENSG00000229976	0.203481	1.77873	CUST_22287_PI439685186	0.0206185	1.65487
ENSG00000229981	0.799966	-0.222916	CUST_31351_PI439685186	0.00650935	1.31191
ENSG00000229990	0.873888	0.0667192	CUST_22487_PI439685186	0.0457835	1.32193
ENSG00000230005	0.016952	0.962776	CUST_19387_PI439685186	0.5145	1.02326
ENSG00000230020	0.023085	-2.3175	CUST_87796_PI439685186	0.100591	1.13698
ENSG00000230023	0.00481301	-0.926192	CUST_86783_PI439685186	0.594344	0.894403
ENSG00000230040	0.0219084	#NAME?	CUST_89391_PI439685186	0.409218	0.846336
ENSG00000230061	0.000534684	2.31374	CUST_20351_PI439685186	0.199733	1.99161
ENSG00000230074	9.8e-05	-0.638651	CUST_21381_PI439685186	0.171325	0.453562
ENSG00000230082	1.19e-06	1.25831	CUST_87841_PI439685186	0.75275	0.952861
ENSG00000230084	4.19e-05	-0.917435	CUST_21355_PI439685186	0.0595348	0.65183
ENSG00000230098	0.0136567	-1.22932	CUST_88974_PI439685186	0.0605352	0.230929
ENSG00000230115	0.569703	0.966952	CUST_87835_PI439685186	0.0290874	0.415113
ENSG00000230131	0.887643	0.137601	CUST_22610_PI439685186	0.00587154	1.20883
ENSG00000230148	0.000131196	-0.679817	CUST_24410_PI439685186	0.0100121	0.242901
ENSG00000230177	0.0157757	0.442713	CUST_22268_PI439685186	0.429897	0.913801
ENSG00000230212	0.000147174	0.899256	CUST_87598_PI439685186	0.247925	1.65784
ENSG00000230316	0.00011026	2.36063	CUST_20448_PI439685186	0.33063	2.84565
ENSG00000230323	0.0365289	-0.632656	CUST_19535_PI439685186	0.140161	1.1761
ENSG00000230333	0.0463413	-0.338396	CUST_20153_PI439685186	0.839036	1.0916
ENSG00000230337	9.91e-06	0.893887	CUST_89782_PI439685186	0.223512	1.87337
ENSG00000230368	1.9e-05	-0.796088	CUST_20760_PI439685186	0.276412	1.80885
ENSG00000230387	3.62e-05	-2.49051	CUST_19197_PI439685186	0.000114064	0.0716697
ENSG00000230415	0.61919	0.0580589	CUST_21332_PI439685186	0.0119617	1.15002
ENSG00000230417	0.483124	1.03893	CUST_21209_PI439685186	0.0422535	1.63925
ENSG00000230427	0.0287711	-1.3568	CUST_89514_PI439685186	0.270888	1.17349
ENSG00000230438	0.0241197	-0.864109	CUST_27037_PI439685186	0.397519	0.84855
ENSG00000230454	0.000464597	0.964991	CUST_20620_PI439685186	0.565665	1.45539
ENSG00000230506	3.15e-05	-1.96586	CUST_20495_PI439685186	0.155987	0.461978
ENSG00000230525	0.0121922	-0.973561	CUST_19204_PI439685186	0.305693	0.247505
ENSG00000230530	0.00827446	-0.557292	CUST_20745_PI439685186	0.450322	1.49223
ENSG00000230533	0.512927	0.268242	CUST_35499_PI439685186	0.0284863	1.24269
ENSG00000230550	0.0344199	-1.02864	CUST_89072_PI439685186	0.317457	1.20633
ENSG00000230563	0.461231	-0.443622	CUST_23354_PI439685186	0.0381523	0.341013
ENSG00000230587	0.0337137	-0.571625	CUST_21325_PI439685186	0.0915171	0.369293
ENSG00000230590	0.163178	-0.212327	CUST_31437_PI439685186	0.0408122	0.824096
ENSG00000230613	0.000164939	-0.775929	CUST_19251_PI439685186	0.664232	1.05309
ENSG00000230615	0.0383649	-0.428999	CUST_21339_PI439685186	0.107285	1.45164
ENSG00000230623	0.326699	-0.177222	CUST_35315_PI439685186	0.00764509	0.843725
ENSG00000230628	0.00194483	-1.46495	CUST_22107_PI439685186	0.287957	1.08982
ENSG00000230649	0.0415926	1.12408	CUST_21971_PI439685186	0.123035	1.22759
ENSG00000230676	0.00221844	0.865361	CUST_21574_PI439685186	0.582548	1.13166
ENSG00000230679	0.00211953	0.52293	CUST_87425_PI439685186	0.0722373	2.01234
ENSG00000230696	0.0302575	-2.03725	CUST_20557_PI439685186	0.697375	0.859321
ENSG00000230725	0.000953758	-1.12165	CUST_21745_PI439685186	0.534514	1.22955
ENSG00000230728	0.0208626	-1.5509	CUST_19679_PI439685186	0.145773	1.11772
ENSG00000230733	8.2e-05	0.660614	CUST_22264_PI439685186	0.158851	1.57034
ENSG00000230747	0.000363525	-0.86158	CUST_20192_PI439685186	0.0525368	0.602487
ENSG00000230749	0.000157409	-1.07734	CUST_23166_PI439685186	0.294437	0.620708
ENSG00000230798	0.000815097	2.18687	CUST_89034_PI439685186	0.197747	10.0305
ENSG00000230817	0.0492829	-0.817972	CUST_19997_PI439685186	0.730108	0.970631
ENSG00000230834	0.0498129	-3.09512	CUST_22730_PI439685186	0.46833	1.31122
ENSG00000230836	0.0271318	1.01146	CUST_23104_PI439685186	0.307915	1.12666
ENSG00000230839	1.26e-05	-1.33201	CUST_22525_PI439685186	0.249629	0.602435
ENSG00000230844	0.00429296	0.435106	CUST_32543_PI439685186	0.061556	1.49759
ENSG00000230908	0.683345	-0.749432	CUST_21618_PI439685186	0.0415883	1.53272
ENSG00000230910	0.013526	-1.05143	CUST_31580_PI439685186	0.463733	0.907603
ENSG00000230922	0.000171465	1.41964	CUST_90520_PI439685186	0.687388	2.49043
ENSG00000230937	1.39e-06	-1.46182	CUST_19955_PI439685186	0.0728518	0.136174
ENSG00000230943	2.59e-05	-1.17221	CUST_22994_PI439685186	0.31038	0.751535
ENSG00000230978	0.00397492	1.03592	CUST_86504_PI439685186	0.272972	2.09738
ENSG00000230990	1.72e-05	1.53948	CUST_19280_PI439685186	0.0482836	1.74568
ENSG00000231013	0.00362698	-1.70933	CUST_23431_PI439685186	0.48813	0.771024
ENSG00000231046	1	0.180843	CUST_20538_PI439685186	0.00750449	1.27373
ENSG00000231079	0.0272041	0.84076	CUST_22490_PI439685186	0.319521	1.42826
ENSG00000231081	0.0361528	0.863682	CUST_22629_PI439685186	0.68246	1.13214
ENSG00000231107	0.00283387	-3.36384	CUST_21588_PI439685186	0.591409	0.943742
ENSG00000231133	0.046107	-0.615693	CUST_86288_PI439685186	0.838772	0.463047
ENSG00000231156	0.00110824	-1.31814	CUST_20363_PI439685186	0.234563	0.807393
ENSG00000231160	0.0112837	-0.679207	CUST_24338_PI439685186	0.00747316	0.507866
ENSG00000231170	0.00292695	-0.908818	CUST_19207_PI439685186	0.361175	0.796291
ENSG00000231171	0.714775	-1.13158	CUST_86966_PI439685186	0.0242101	1.25852
ENSG00000231185	0.000238229	-1.05338	CUST_19476_PI439685186	0.0451549	1.4529
ENSG00000231187	0.0119472	-0.454284	CUST_20967_PI439685186	0.683791	0.993053
ENSG00000231210	0.00408107	-1.66472	CUST_22072_PI439685186	0.53267	1.20901
ENSG00000231231	0.0301351	1.25112	CUST_19465_PI439685186	0.537574	0.563967
ENSG00000231236	0.0223588	-0.886642	CUST_20056_PI439685186	0.620446	2.84336
ENSG00000231246	1.06e-05	-1.12586	CUST_20714_PI439685186	0.103824	0.851483
ENSG00000231290	1.22e-05	-1.14532	CUST_20425_PI439685186	0.436268	0.878538
ENSG00000231304	0.445494	-0.6087	CUST_35275_PI439685186	0.0439588	1.69933
ENSG00000231305	0.969521	0.10039	CUST_24044_PI439685186	0.0262963	2.34344
ENSG00000231312	5.37e-05	0.555019	CUST_19633_PI439685186	0.235607	2.28201
ENSG00000231327	0.0267163	0.594216	CUST_86539_PI439685186	0.0142006	1.37545
ENSG00000231346	0.000418248	-0.965396	CUST_21994_PI439685186	0.0549359	0.609924
ENSG00000231365	2.95e-06	0.560311	CUST_19403_PI439685186	0.306068	1.13866
ENSG00000231367	0.000320334	-0.857299	CUST_19761_PI439685186	0.488787	0.889295
ENSG00000231407	0.0383649	-0.512177	CUST_19711_PI439685186	0.497246	1.07653
ENSG00000231412	0.0702122	-0.986457	CUST_30984_PI439685186	0.0355173	1.19774
ENSG00000231419	7.73e-05	-0.645292	CUST_19369_PI439685186	0.120655	1.24984
ENSG00000231420	0.0159384	-3.07206	CUST_90437_PI439685186	0.576776	1.12065
ENSG00000231424	0.0136422	-0.625221	CUST_23210_PI439685186	0.0919442	0.38969
ENSG00000231435	0.00286249	-0.636244	CUST_19876_PI439685186	0.568091	1.04579
ENSG00000231473	0.491133	-0.069598	CUST_21614_PI439685186	0.0211013	1.37494
ENSG00000231482	5.02e-08	3.0254	CUST_19945_PI439685186	0.0160885	1.22277
ENSG00000231507	0.00660157	-1.03366	CUST_21232_PI439685186	0.927961	0.817109
ENSG00000231535	0.00303566	-0.623659	CUST_21504_PI439685186	0.292495	1.02998
ENSG00000231563	0.0112847	-0.682112	CUST_21598_PI439685186	0.536682	0.794937
ENSG00000231566	0.000133646	-1.31529	CUST_89081_PI439685186	0.147076	0.275988
ENSG00000231599	0.0371426	-0.69906	CUST_22327_PI439685186	0.666384	1.20644
ENSG00000231607	0.0383649	-0.332806	CUST_20558_PI439685186	0.864872	1.25719
ENSG00000231609	0.0463413	1.01642	CUST_86772_PI439685186	0.375809	1.45858
ENSG00000231638	0.0244837	-0.912869	CUST_87404_PI439685186	0.43327	1.02975
ENSG00000231646	0.0216862	0.695103	CUST_90179_PI439685186	0.870695	1.02538
ENSG00000231651	1.3e-05	1.8269	CUST_87780_PI439685186	0.106391	7.57054
ENSG00000231652	5.37e-05	-0.863961	CUST_88782_PI439685186	0.65617	1.12694
ENSG00000231689	0.0258255	0.861183	CUST_19595_PI439685186	0.905443	0.949937
ENSG00000231721	0.0326282	-0.214567	CUST_20360_PI439685186	0.0077643	0.575166
ENSG00000231728	0.0576411	-0.55314	CUST_90340_PI439685186	0.0176067	0.176693
ENSG00000231742	4.91e-06	-1.06439	CUST_20721_PI439685186	0.0697699	1.15118
ENSG00000231749	0.312426	-0.852617	CUST_34905_PI439685186	0.0473551	1.71144
ENSG00000231764	0.0383649	1.27534	CUST_20949_PI439685186	0.941472	0.901857
ENSG00000231768	0.00895151	-0.37979	CUST_20165_PI439685186	0.094431	0.71236
ENSG00000231789	0.000206565	-0.844204	CUST_89295_PI439685186	0.446183	1.22013
ENSG00000231826	0.00070971	-1.72706	CUST_22731_PI439685186	0.0683215	1.25182
ENSG00000231856	0.000287457	-0.441147	CUST_23352_PI439685186	0.445525	1.22184
ENSG00000231863	0.00221888	-0.740739	CUST_19797_PI439685186	0.954815	0.921464
ENSG00000231868	0.00615103	-1.66326	CUST_19947_PI439685186	0.428073	1.07267
ENSG00000231871	0.908738	0.00854052	CUST_20156_PI439685186	0.0140255	0.589937
ENSG00000231877	0.000314791	-3.13863	CUST_22141_PI439685186	0.794088	1.15495
ENSG00000231880	NA	NA	CUST_22825_PI439685186	0.0301912	1.33619
ENSG00000231889	3.47e-05	-0.58373	CUST_20105_PI439685186	0.176764	0.789075
ENSG00000231890	5.52e-09	0.961067	CUST_22285_PI439685186	0.624662	1.39043
ENSG00000231908	0.022511	0.342193	CUST_22630_PI439685186	0.0309396	1.94767
ENSG00000231920	0.00734347	-0.459352	CUST_21824_PI439685186	0.11494	0.652403
ENSG00000231943	2.65e-05	-1.78592	CUST_33574_PI439685186	0.172855	0.441341
ENSG00000231971	0.00268884	-1.08589	CUST_19799_PI439685186	0.346181	0.726501
ENSG00000231980	0.00167426	1.33594	CUST_21569_PI439685186	0.25434	2.60692
ENSG00000231990	0.042671	1.13134	CUST_22229_PI439685186	0.356574	1.39516
ENSG00000231992	0.0241364	1.65362	CUST_21338_PI439685186	0.628617	1.06781
ENSG00000231993	0.0233035	0.502508	CUST_20093_PI439685186	0.96603	1.04768
ENSG00000231999	0.00033804	-0.619785	CUST_22212_PI439685186	0.237602	1.14003
ENSG00000232006	0.0152099	-0.615353	CUST_32436_PI439685186	0.205725	1.20432
ENSG00000232021	0.000356642	1.23255	CUST_24534_PI439685186	0.777294	1.07058
ENSG00000232034	0.0192191	0.808036	CUST_21005_PI439685186	0.663599	0.900274
ENSG00000232044	0.00280431	-1.33883	CUST_21067_PI439685186	0.867898	1.04692
ENSG00000232046	0.00650628	-0.669382	CUST_19341_PI439685186	0.166892	0.626187
ENSG00000232056	0.0438504	-3.29429	CUST_19922_PI439685186	0.704038	1.0256
ENSG00000232057	0.00146096	-1.79538	CUST_20678_PI439685186	0.504387	0.886391
ENSG00000232063	0.0202707	-0.764501	CUST_87152_PI439685186	0.0683381	0.629206
ENSG00000232065	0.0276331	0.411449	CUST_89464_PI439685186	0.0284146	1.73265
ENSG00000232079	0.00106414	-1.90042	CUST_20394_PI439685186	0.409796	1.17157
ENSG00000232082	0.00837931	0.621172	CUST_87855_PI439685186	0.56417	0.960862
ENSG00000232084	0.924463	0.164282	CUST_22001_PI439685186	0.0404544	1.32301
ENSG00000232131	0.0248962	-1.67457	CUST_89310_PI439685186	0.145799	0.522772
ENSG00000232132	0.0386034	0.721971	CUST_87823_PI439685186	0.342739	1.69354
ENSG00000232160	0.00411378	-0.505258	CUST_20186_PI439685186	0.133592	0.433968
ENSG00000232194	0.0411864	-0.803951	CUST_22900_PI439685186	0.911584	1.0755
ENSG00000232229	0.00193357	-0.62272	CUST_22621_PI439685186	0.089564	0.631154
ENSG00000232234	NA	NA	CUST_21897_PI439685186	0.0123978	1.46643
ENSG00000232286	0.0219084	#NAME?	CUST_20676_PI439685186	0.6963	1.39382
ENSG00000232294	0.00298054	2.44154	CUST_19352_PI439685186	0.0585548	0.540102
ENSG00000232298	0.0241852	-1.36927	CUST_21719_PI439685186	0.536755	0.917005
ENSG00000232306	0.0236023	-1.09723	CUST_21660_PI439685186	0.174222	0.371768
ENSG00000232310	0.000441512	-1.26022	CUST_19924_PI439685186	0.357129	0.735736
ENSG00000232354	0.0645287	0.524085	CUST_34987_PI439685186	0.0257596	1.18285
ENSG00000232360	0.538594	-0.665724	CUST_20768_PI439685186	0.044899	1.19162
ENSG00000232377	0.002973	-1.81052	CUST_88537_PI439685186	0.0136958	0.491019
ENSG00000232412	0.789078	0.317979	CUST_89386_PI439685186	0.0396891	1.48352
ENSG00000232413	0.16048	#NAME?	CUST_22037_PI439685186	0.0355278	1.23175
ENSG00000232442	0.00184624	0.517587	CUST_89501_PI439685186	0.232849	1.29097
ENSG00000232444	0.010329	-2.88013	CUST_20046_PI439685186	0.768624	1.02116
ENSG00000232448	0.0424614	-1.7736	CUST_23485_PI439685186	0.599806	1.20035
ENSG00000232451	0.00152568	-2.01907	CUST_20195_PI439685186	0.862448	1.00376
ENSG00000232453	0.0209952	0.370942	CUST_20359_PI439685186	0.120223	1.22676
ENSG00000232461	0.00705931	2.06615	CUST_20819_PI439685186	0.427175	7.01446
ENSG00000232480	0.0326282	-0.569599	CUST_87715_PI439685186	0.87173	1.01625
ENSG00000232498	0.000641822	1.49377	CUST_21347_PI439685186	0.0946501	1.39772
ENSG00000232504	0.000283748	-1.01909	CUST_23209_PI439685186	0.914492	1.01952
ENSG00000232537	0.00517907	-4.38068	CUST_19701_PI439685186	0.357378	0.808794
ENSG00000232539	0.0242549	2.42479	CUST_23078_PI439685186	0.455635	0.0664715
ENSG00000232560	0.000515619	1.09016	CUST_32903_PI439685186	0.114884	2.04436
ENSG00000232586	0.00473625	-1.05967	CUST_90226_PI439685186	0.768815	1.42948
ENSG00000232600	0.000701088	0.593622	CUST_22158_PI439685186	0.0631438	1.12514
ENSG00000232606	0.000133646	-2.26272	CUST_19402_PI439685186	0.0447052	0.53172
ENSG00000232628	0.000666455	-0.880904	CUST_23081_PI439685186	0.120259	0.640592
ENSG00000232633	0.000420495	-0.884656	CUST_19671_PI439685186	0.179017	1.18736
ENSG00000232638	0.000570832	-3.14824	CUST_19866_PI439685186	0.657505	0.945975
ENSG00000232650	0.0381735	-0.870841	CUST_20039_PI439685186	0.855478	0.967341
ENSG00000232655	0.0219182	-2.19904	CUST_88422_PI439685186	0.170947	1.21616
ENSG00000232667	0.947816	1.22459	CUST_21695_PI439685186	0.0488117	1.4161
ENSG00000232675	0.202486	-0.816243	CUST_32249_PI439685186	0.0364671	1.28449
ENSG00000232677	2.16e-10	1.00953	CUST_19314_PI439685186	0.0738178	1.34213
ENSG00000232680	0.00677544	1.34609	CUST_20814_PI439685186	0.537107	1.37249
ENSG00000232682	0.0163596	0.675322	CUST_19481_PI439685186	0.262442	1.75405
ENSG00000232715	0.000526398	1.40545	CUST_19634_PI439685186	0.295699	4.41232
ENSG00000232725	0.0354453	-0.52869	CUST_19748_PI439685186	0.921065	1.01789
ENSG00000232732	0.120485	0.630662	CUST_35055_PI439685186	0.0179363	0.416866
ENSG00000232746	0.00922669	-2.15342	CUST_90014_PI439685186	0.0775476	1.28092
ENSG00000232756	0.526202	-1.69894	CUST_21107_PI439685186	0.0272008	1.23308
ENSG00000232767	2.06e-06	-2.73815	CUST_21295_PI439685186	0.108212	0.138668
ENSG00000232803	0.0311984	0.701399	CUST_19215_PI439685186	0.711194	0.95686
ENSG00000232806	9.6e-09	2.87835	CUST_19648_PI439685186	0.0869473	6.67726
ENSG00000232807	0.000320334	0.771755	CUST_19056_PI439685186	0.171313	1.14933
ENSG00000232811	1.49e-05	0.537086	CUST_21966_PI439685186	0.430797	1.18688
ENSG00000232814	0.0417546	-0.569838	CUST_87779_PI439685186	0.0675628	1.34309
ENSG00000232821	0.0134604	1.48715	CUST_20028_PI439685186	0.94366	1.00383
ENSG00000232855	7.41e-07	-1.6482	CUST_20971_PI439685186	0.0137932	0.261847
ENSG00000232874	4.17e-05	1.24368	CUST_19875_PI439685186	0.217941	1.96515
ENSG00000232891	0.242643	-0.931814	CUST_21023_PI439685186	0.00574952	0.170767
ENSG00000232907	0.0141311	-0.62092	CUST_20525_PI439685186	0.862149	0.983268
ENSG00000232909	0.0301749	0.804056	CUST_22949_PI439685186	0.949056	1.09886
ENSG00000232913	0.0165514	-1.87726	CUST_19972_PI439685186	0.408895	0.346321
ENSG00000232936	0.124923	-1.00842	CUST_22919_PI439685186	0.0116807	1.41531
ENSG00000232973	0.0233035	-0.237657	CUST_31770_PI439685186	0.329466	0.573229
ENSG00000233005	0.0150734	-2.35342	CUST_21437_PI439685186	0.533434	1.19279
ENSG00000233016	0.000320334	0.669522	CUST_19471_PI439685186	0.010346	1.31333
ENSG00000233017	0.430088	-0.0316165	CUST_33276_PI439685186	0.00565862	1.85378
ENSG00000233038	0.0209952	0.372742	CUST_21327_PI439685186	0.0738999	1.60663
ENSG00000233048	0.286951	0.376328	CUST_88379_PI439685186	0.000888579	1.4475
ENSG00000233052	0.0104612	-3.0415	CUST_21228_PI439685186	0.134907	1.52095
ENSG00000233058	0.000243934	0.0326227	CUST_21678_PI439685186	0.0383206	0.441559
ENSG00000233067	0.00627205	-0.846451	CUST_23233_PI439685186	0.290843	0.616266
ENSG00000233077	0.222036	-0.395525	CUST_88411_PI439685186	0.0408877	1.32838
ENSG00000233098	0.750119	0.315422	CUST_22207_PI439685186	0.0243988	2.89533
ENSG00000233101	0.023915	-4.99311	CUST_23627_PI439685186	0.0618145	1.1792
ENSG00000233117	0.0267163	-1.26174	CUST_19878_PI439685186	0.907633	0.788522
ENSG00000233123	0.00464717	-1.35518	CUST_88105_PI439685186	0.0861808	0.647158
ENSG00000233143	0.0361969	-1.42863	CUST_23005_PI439685186	0.00446448	0.595944
ENSG00000233154	0.0359762	-0.627315	CUST_20960_PI439685186	0.062259	1.21423
ENSG00000233175	0.868485	-0.0204471	CUST_19045_PI439685186	0.0415977	1.28658
ENSG00000233215	5.86e-06	2.38768	CUST_19695_PI439685186	0.435505	3.22203
ENSG00000233220	0.00895151	0.56816	CUST_26473_PI439685186	0.0942678	2.83497
ENSG00000233221	1.22e-05	1.67588	CUST_20889_PI439685186	0.112403	2.67254
ENSG00000233251	0.000900251	-1.34204	CUST_21212_PI439685186	0.986028	1.45024
ENSG00000233290	0.019161	-1.206	CUST_20095_PI439685186	3.27515e-05	1.18159
ENSG00000233304	0.00390039	-0.765234	CUST_19307_PI439685186	0.189079	1.12101
ENSG00000233321	0.000367058	1.75848	CUST_19444_PI439685186	0.544634	1.3294
ENSG00000233334	0.015968	-1.31238	CUST_21202_PI439685186	0.0354815	0.397595
ENSG00000233354	0.000576922	-1.3414	CUST_86507_PI439685186	0.477462	1.08816
ENSG00000233392	4.34e-05	-1.4995	CUST_21767_PI439685186	0.166435	1.20791
ENSG00000233411	0.0477959	-0.308459	CUST_19842_PI439685186	0.894441	1.00569
ENSG00000233421	3.24e-05	-0.786748	CUST_89971_PI439685186	0.390338	1.12198
ENSG00000233427	0.00996155	-0.800586	CUST_19890_PI439685186	0.450109	1.09426
ENSG00000233452	0.000900251	-0.609881	CUST_18962_PI439685186	0.93522	0.991415
ENSG00000233461	9.18e-09	0.907308	CUST_20544_PI439685186	0.11557	1.96971
ENSG00000233483	0.000206565	0.781764	CUST_20084_PI439685186	0.883762	0.945161
ENSG00000233485	2.69e-07	-2.02412	CUST_90615_PI439685186	0.0517846	0.230738
ENSG00000233492	0.675026	0.848272	CUST_21052_PI439685186	0.045628	1.21857
ENSG00000233496	3.68e-05	1.91423	CUST_87856_PI439685186	0.0332151	1.21905
ENSG00000233508	0.00101377	0.555022	CUST_20948_PI439685186	0.284319	1.12773
ENSG00000233509	0.000464597	-0.689958	CUST_87812_PI439685186	0.18207	1.22504
ENSG00000233559	0.0131194	-0.887074	CUST_22544_PI439685186	0.0992714	0.549252
ENSG00000233577	6.67e-05	3.35602	CUST_19192_PI439685186	0.220595	1.24267
ENSG00000233581	0.0184806	1.14755	CUST_23000_PI439685186	0.399585	1.07686
ENSG00000233610	0.00113926	-1.26158	CUST_87957_PI439685186	0.0113615	1.58876
ENSG00000233611	0.0298794	1.87496	CUST_19578_PI439685186	0.052569	1.84279
ENSG00000233633	0.0256201	-1.17295	CUST_22256_PI439685186	0.29133	0.704697
ENSG00000233639	0.0350309	-7.98897	CUST_89424_PI439685186	0.750372	2.91084
ENSG00000233643	0.910007	-0.655597	CUST_21993_PI439685186	0.0314879	1.55658
ENSG00000233661	0.0772036	-0.730894	CUST_22940_PI439685186	0.00539612	1.27428
ENSG00000233672	0.0233035	-0.356696	CUST_23168_PI439685186	0.979212	1.00722
ENSG00000233684	0.711863	0.352014	CUST_20996_PI439685186	0.0156671	1.4453
ENSG00000233694	0.729743	0.217006	CUST_22391_PI439685186	0.0395343	1.64371
ENSG00000233714	0.000887027	-1.41718	CUST_19581_PI439685186	0.764346	0.962209
ENSG00000233718	0.0108399	-1.43167	CUST_35680_PI439685186	0.0635842	1.28389
ENSG00000233721	0.00474735	-1.93923	CUST_23109_PI439685186	0.364205	1.09316
ENSG00000233723	8.45e-07	0.0431146	CUST_20300_PI439685186	0.741103	1.02405
ENSG00000233725	0.00606097	-1.05096	CUST_20343_PI439685186	0.129163	0.488782
ENSG00000233754	0.0059392	-1.20612	CUST_20071_PI439685186	0.0709863	0.825029
ENSG00000233755	0.100252	1.82948	CUST_20414_PI439685186	0.0155885	1.36906
ENSG00000233760	0.0285765	1.76791	CUST_20136_PI439685186	0.515513	1.5935
ENSG00000233766	0.00860712	0.977965	CUST_20415_PI439685186	0.0524816	0.596901
ENSG00000233821	0.0109576	1.04465	CUST_22288_PI439685186	0.761065	0.859076
ENSG00000233834	6.07e-05	-1.3069	CUST_21851_PI439685186	0.529692	1.15257
ENSG00000233854	0.012377	-2.76982	CUST_20066_PI439685186	0.969999	0.996589
ENSG00000233858	0.000495785	-1.70657	CUST_21008_PI439685186	0.752617	1.08825
ENSG00000233864	1.82e-05	0.896141	CUST_23451_PI439685186	0.486752	0.807887
ENSG00000233871	0.0175836	-0.277419	CUST_22741_PI439685186	0.674611	0.950265
ENSG00000233878	0.000218389	2.61415	CUST_87390_PI439685186	0.35208	2.36393
ENSG00000233891	0.302137	0.975179	CUST_19281_PI439685186	0.0140782	0.0745327
ENSG00000233893	0.000815097	0.739534	CUST_22918_PI439685186	0.735085	1.28241
ENSG00000233894	0.00194161	-1.16718	CUST_19182_PI439685186	0.211519	0.58562
ENSG00000233901	6.23e-08	-1.222	CUST_20335_PI439685186	0.737807	0.952279
ENSG00000233903	2.87e-12	1.05125	CUST_20044_PI439685186	0.0278788	2.57189
ENSG00000233912	0.022511	0.309112	CUST_21840_PI439685186	0.380516	1.18978
ENSG00000233922	4.19e-05	1.02544	CUST_20465_PI439685186	0.147811	1.03143
ENSG00000233928	0.0120658	-1.34484	CUST_21902_PI439685186	0.200779	0.339221
ENSG00000233936	0.0422825	-1.00923	CUST_20134_PI439685186	0.965925	1.02817
ENSG00000233937	0.0126376	0.283564	CUST_19777_PI439685186	0.0509459	1.13052
ENSG00000233942	0.0167938	-1.57786	CUST_19731_PI439685186	0.378589	0.473609
ENSG00000233953	0.00127067	-1.87585	CUST_22326_PI439685186	0.94599	1.04907
ENSG00000233968	0.0104532	-1.14571	CUST_20374_PI439685186	0.792074	1.02503
ENSG00000234056	0.569703	-0.951492	CUST_88889_PI439685186	0.0419319	1.25622
ENSG00000234072	0.0421961	0.387215	CUST_19316_PI439685186	0.0936309	1.75655
ENSG00000234084	0.918841	0.152591	CUST_22271_PI439685186	0.00948819	1.14576
ENSG00000234142	0.972058	0.105865	CUST_90419_PI439685186	0.0349987	1.15769
ENSG00000234155	0.000153856	-2.35695	CUST_89700_PI439685186	0.0624384	1.22614
ENSG00000234185	0.00290358	0.974365	CUST_21472_PI439685186	0.815697	1.05274
ENSG00000234193	0.000571734	0.874237	CUST_22485_PI439685186	0.230313	2.38992
ENSG00000234206	0.0447243	-0.62734	CUST_21624_PI439685186	0.32912	1.16917
ENSG00000234223	0.0361779	1.61186	CUST_22524_PI439685186	0.51769	1.00681
ENSG00000234233	0.000231136	-1.61907	CUST_21776_PI439685186	0.939165	0.958921
ENSG00000234261	0.0202693	-0.729437	CUST_21682_PI439685186	0.288522	1.20455
ENSG00000234275	NA	NA	CUST_20511_PI439685186	0.0234959	1.17197
ENSG00000234277	0.000519328	-1.3537	CUST_21557_PI439685186	0.216504	0.521471
ENSG00000234323	0.000608487	-1.16632	CUST_35392_PI439685186	0.849572	1.00336
ENSG00000234336	1.83e-08	-1.53764	CUST_87199_PI439685186	0.0133333	0.339054
ENSG00000234350	0.0383649	0.327497	CUST_22120_PI439685186	0.563392	1.2516
ENSG00000234380	0.0195678	-0.703778	CUST_87508_PI439685186	0.625118	0.928587
ENSG00000234390	0.0305456	-0.220498	CUST_86639_PI439685186	0.722175	0.941913
ENSG00000234393	0.0121714	0.756674	CUST_22648_PI439685186	0.891095	0.983018
ENSG00000234396	0.0341468	0.751654	CUST_22124_PI439685186	0.094497	1.22494
ENSG00000234456	3.1e-10	-1.25333	CUST_20245_PI439685186	0.0854042	0.213822
ENSG00000234471	0.00963587	-1.31614	CUST_21370_PI439685186	0.291918	0.540675
ENSG00000234476	2.36e-06	-1.48685	CUST_20828_PI439685186	0.156578	0.339835
ENSG00000234540	NA	NA	CUST_21406_PI439685186	0.0133308	1.6473
ENSG00000234546	0.00467237	-0.479131	CUST_35319_PI439685186	0.796567	0.799741
ENSG00000234577	0.00295731	-1.28136	CUST_19247_PI439685186	0.129844	0.443454
ENSG00000234601	0.000671322	2.4812	CUST_87778_PI439685186	0.241303	1.12504
ENSG00000234638	9.24e-05	-1.43074	CUST_21113_PI439685186	0.1111	0.183425
ENSG00000234684	0.392683	-0.0465805	CUST_32415_PI439685186	0.0207294	1.58415
ENSG00000234695	0.015355	-0.658102	CUST_89561_PI439685186	0.43797	2.24767
ENSG00000234698	0.0128582	-1.58433	CUST_22291_PI439685186	0.168057	0.884991
ENSG00000234699	7.51e-06	-1.20189	CUST_19223_PI439685186	0.793566	0.965736
ENSG00000234715	4.73e-08	2.08338	CUST_88504_PI439685186	0.479182	1.31249
ENSG00000234736	0.0491222	-2.92719	CUST_21499_PI439685186	0.252307	1.02679
ENSG00000234741	0.000815097	0.685556	CUST_20148_PI439685186	0.134211	1.50943
ENSG00000234754	0.000212975	-1.76543	CUST_21358_PI439685186	0.592352	0.930451
ENSG00000234779	0.005522	-0.591917	CUST_90734_PI439685186	0.38102	0.757531
ENSG00000234781	0.54583	-1.51569	CUST_88491_PI439685186	0.0338357	1.54068
ENSG00000234810	3.9e-06	-1.46131	CUST_20270_PI439685186	0.499989	1.11924
ENSG00000234869	1.19e-06	-1.31782	CUST_20601_PI439685186	0.967243	0.997102
ENSG00000234871	0.0436823	1.544	CUST_22912_PI439685186	0.800389	1.03241
ENSG00000234880	0.00370551	-2.08532	CUST_87094_PI439685186	0.662442	0.871808
ENSG00000234883	0.0146619	-1.10241	CUST_23374_PI439685186	0.47753	0.959458
ENSG00000234900	0.00249222	-1.02301	CUST_19912_PI439685186	0.763696	0.980967
ENSG00000234912	0.000218389	0.520256	CUST_29127_PI439685186	0.359897	1.34058
ENSG00000234944	0.0286459	2.10327	CUST_89630_PI439685186	0.633944	1.11075
ENSG00000234948	1.13e-06	4.34548	CUST_23167_PI439685186	0.602756	1.06083
ENSG00000234949	2.46e-12	2.11645	CUST_23004_PI439685186	0.159064	2.19778
ENSG00000234952	0.0013856	-5.91545	CUST_22385_PI439685186	0.342782	0.547123
ENSG00000235010	0.00111551	1.3274	CUST_19454_PI439685186	0.298262	12.1776
ENSG00000235020	0.347734	-0.139383	CUST_31337_PI439685186	0.00550724	1.17446
ENSG00000235024	0.312321	1.12817	CUST_20894_PI439685186	0.0253659	1.86135
ENSG00000235026	0.00410832	-2.42963	CUST_22632_PI439685186	0.486575	1.02603
ENSG00000235029	0.000171764	1.79121	CUST_90461_PI439685186	0.00825201	1.63204
ENSG00000235033	0.00707591	-1.26147	CUST_21717_PI439685186	0.552078	0.895157
ENSG00000235049	0.0079257	1.24612	CUST_87269_PI439685186	0.0104154	1.17284
ENSG00000235054	0.185101	2.01298	CUST_35294_PI439685186	0.0441511	2.27832
ENSG00000235070	0.667238	-0.909835	CUST_20395_PI439685186	0.0327683	1.23108
ENSG00000235072	0.0121714	-0.286232	CUST_18826_PI439685186	0.226345	1.12669
ENSG00000235091	1.26e-07	2.11689	CUST_22851_PI439685186	0.269379	3.94719
ENSG00000235092	0.000116837	-0.793696	CUST_19310_PI439685186	0.0413737	0.463574
ENSG00000235151	0.000601841	-0.975185	CUST_22160_PI439685186	0.884684	1.05627
ENSG00000235158	0.041399	3.40449	CUST_22916_PI439685186	0.0830478	0.797411
ENSG00000235189	0.00582157	-1.09247	CUST_21133_PI439685186	0.492123	1.09278
ENSG00000235192	0.130845	0.490628	CUST_20569_PI439685186	0.0141397	2.4178
ENSG00000235198	0.0422488	#NAME?	CUST_22768_PI439685186	0.426439	1.22883
ENSG00000235209	0.000117562	-1.84326	CUST_22765_PI439685186	0.0361048	0.216283
ENSG00000235257	0.00377533	-0.167442	CUST_18955_PI439685186	0.345224	1.45353
ENSG00000235277	0.529194	-0.337673	CUST_20979_PI439685186	0.0370242	1.33598
ENSG00000235280	4.04e-09	0.851645	CUST_22493_PI439685186	0.184824	2.38023
ENSG00000235295	0.0157282	-1.34273	CUST_86531_PI439685186	0.579719	1.08728
ENSG00000235296	0.0154423	1.23562	CUST_19623_PI439685186	0.123004	1.32163
ENSG00000235319	0.0163596	0.384608	CUST_21256_PI439685186	0.1028	1.61257
ENSG00000235337	1	0.0901816	CUST_21779_PI439685186	0.0134663	0.283743
ENSG00000235397	0.723069	0.0741665	CUST_87947_PI439685186	0.0440992	1.3921
ENSG00000235408	0.0103048	0.941655	CUST_21836_PI439685186	0.0336374	2.06178
ENSG00000235445	0.327683	-1.03404	CUST_20918_PI439685186	0.0401249	1.30921
ENSG00000235480	0.000162221	-1.3759	CUST_89919_PI439685186	0.267676	1.20394
ENSG00000235499	0.00795318	0.96785	CUST_22016_PI439685186	0.0782213	1.39417
ENSG00000235501	3.96e-06	-0.676048	CUST_87176_PI439685186	0.0695569	0.616132
ENSG00000235513	0.201105	-0.193003	CUST_22858_PI439685186	0.0207156	0.778227
ENSG00000235529	2.69e-05	0.499313	CUST_89439_PI439685186	0.473858	2.09751
ENSG00000235530	3.93e-05	0.731151	CUST_21827_PI439685186	0.12379	1.41188
ENSG00000235532	6.07e-05	1.04688	CUST_90177_PI439685186	0.19261	1.12571
ENSG00000235535	0.202566	-1.56631	CUST_34688_PI439685186	0.049013	1.42635
ENSG00000235563	0.0296068	1.22175	CUST_21871_PI439685186	0.47396	1.15805
ENSG00000235576	0.00221844	-0.916187	CUST_19838_PI439685186	0.0146339	0.264119
ENSG00000235590	0.000356642	-0.803444	CUST_22243_PI439685186	0.108859	0.447292
ENSG00000235597	0.831433	-1.35454	CUST_22885_PI439685186	0.048029	1.21472
ENSG00000235601	0.0282133	3.39832	CUST_23165_PI439685186	0.923667	0.965037
ENSG00000235609	0.0131194	0.259663	CUST_21152_PI439685186	0.53676	1.3274
ENSG00000235621	0.00175223	-1.03013	CUST_20502_PI439685186	0.445085	0.492534
ENSG00000235641	3.44e-05	-1.24664	CUST_20388_PI439685186	0.426269	1.23804
ENSG00000235652	4.95e-07	-0.760908	CUST_30772_PI439685186	0.19262	0.726891
ENSG00000235726	0.000508656	-1.13665	CUST_19426_PI439685186	0.298794	0.662456
ENSG00000235770	4.98e-06	-1.62759	CUST_19406_PI439685186	0.658994	0.966372
ENSG00000235772	0.175179	0.525545	CUST_22131_PI439685186	0.0277126	1.09146
ENSG00000235774	0.0219084	#NAME?	CUST_19962_PI439685186	0.600726	0.951276
ENSG00000235802	0.00261267	1.1793	CUST_21741_PI439685186	0.0237787	1.21419
ENSG00000235813	0.934467	-0.0845463	CUST_21961_PI439685186	0.0308713	1.26489
ENSG00000235815	0.0484525	1.31274	CUST_21570_PI439685186	0.53688	1.63915
ENSG00000235831	0.000737359	-0.265623	CUST_89191_PI439685186	0.0866145	0.500781
ENSG00000235840	0.840748	0.322671	CUST_21703_PI439685186	0.0421848	2.6959
ENSG00000235848	1.49e-05	-1.39811	CUST_31190_PI439685186	0.610191	0.57066
ENSG00000235865	0.0435421	-0.446252	CUST_88088_PI439685186	0.797768	1.03218
ENSG00000235884	0.0463413	-0.607766	CUST_27165_PI439685186	0.115624	0.478734
ENSG00000235885	0.0026905	-1.12259	CUST_22771_PI439685186	0.516836	0.903646
ENSG00000235888	0.00827446	-0.524753	CUST_19782_PI439685186	0.486128	0.840126
ENSG00000235890	0.006043	-1.25513	CUST_20965_PI439685186	0.0294867	1.44971
ENSG00000235899	0.00217542	-1.21515	CUST_89162_PI439685186	0.0987887	1.19035
ENSG00000235910	0.0273072	-0.734677	CUST_89293_PI439685186	0.697047	0.97196
ENSG00000235927	0.0463413	-0.353569	CUST_88082_PI439685186	0.816074	0.952783
ENSG00000235934	0.00139068	1.41629	CUST_19858_PI439685186	0.582401	0.718073
ENSG00000235947	0.00014679	-1.8019	CUST_86377_PI439685186	0.197354	0.304842
ENSG00000235949	0.00266841	-1.91599	CUST_22236_PI439685186	0.837431	1.08291
ENSG00000235954	0.939086	-0.00603467	CUST_19801_PI439685186	0.0165918	0.532914
ENSG00000235978	0.0276331	-0.356248	CUST_23759_PI439685186	0.176919	0.489763
ENSG00000235979	0.0231824	-1.5044	CUST_20217_PI439685186	0.918441	0.995939
ENSG00000235984	0.041091	2.74604	CUST_87756_PI439685186	0.127458	61.1753
ENSG00000236028	0.00423794	-0.907016	CUST_19451_PI439685186	0.0332205	0.342985
ENSG00000236030	0.0454315	-0.708456	CUST_89282_PI439685186	0.171689	3.32291
ENSG00000236039	0.0354908	-1.27017	CUST_21817_PI439685186	0.117552	0.333027
ENSG00000236045	7.93e-06	-1.98133	CUST_21882_PI439685186	0.454458	1.07516
ENSG00000236051	0.000230836	-0.714816	CUST_30854_PI439685186	0.967088	1.04942
ENSG00000236054	0.0506048	-0.77175	CUST_20791_PI439685186	0.0438634	1.82703
ENSG00000236064	0.00323205	-1.32601	CUST_88579_PI439685186	0.552863	1.18695
ENSG00000236069	0.0153206	-0.648757	CUST_23416_PI439685186	0.921606	0.986244
ENSG00000236081	7.9e-05	3.27341	CUST_19602_PI439685186	0.406024	1.4231
ENSG00000236091	0.425458	-0.642471	CUST_89739_PI439685186	0.00104984	1.15414
ENSG00000236107	0.000644833	-0.565663	CUST_30949_PI439685186	0.354296	0.723485
ENSG00000236129	0.00504283	2.45752	CUST_22050_PI439685186	0.250187	1.66216
ENSG00000236130	0.0438773	-1.10879	CUST_20953_PI439685186	0.726799	1.03944
ENSG00000236154	0.0246963	-1.43702	CUST_20838_PI439685186	0.942934	1.00071
ENSG00000236162	0.455355	-0.752625	CUST_23011_PI439685186	0.0310954	1.38413
ENSG00000236164	0.0373939	1.76976	CUST_21789_PI439685186	0.342758	0.568617
ENSG00000236166	2.69e-05	-1.4099	CUST_20983_PI439685186	0.123166	0.625191
ENSG00000236204	0.0100585	-0.444004	CUST_19861_PI439685186	0.962717	1.32349
ENSG00000236213	0.335527	-0.27956	CUST_19980_PI439685186	0.0437067	0.707325
ENSG00000236256	0.0103802	-0.854015	CUST_21880_PI439685186	0.813643	1.13097
ENSG00000236266	0.0337137	-0.39261	CUST_22909_PI439685186	0.0105602	0.455387
ENSG00000236283	0.000116837	1.36645	CUST_19536_PI439685186	0.18536	1.18037
ENSG00000236289	0.053781	2.29165	CUST_22110_PI439685186	0.0471293	1.15604
ENSG00000236305	8.02e-07	0.851256	CUST_90336_PI439685186	0.00939491	1.33731
ENSG00000236332	0.766962	-0.325661	CUST_22539_PI439685186	0.0211794	0.619442
ENSG00000236333	4.19e-05	-1.43267	CUST_27326_PI439685186	0.129925	0.299102
ENSG00000236355	0.0148461	-1.56406	CUST_21887_PI439685186	0.182075	1.80486
ENSG00000236358	0.208983	0.113388	CUST_20508_PI439685186	0.00838963	1.89037
ENSG00000236366	7.22e-05	-1.72497	CUST_35302_PI439685186	0.196303	1.16309
ENSG00000236373	0.326225	1.12976	CUST_88669_PI439685186	0.00744142	1.30304
ENSG00000236384	0.0444872	-1.19622	CUST_86834_PI439685186	0.164286	0.422425
ENSG00000236394	0.0373105	0.542205	CUST_21821_PI439685186	0.643634	0.912742
ENSG00000236404	0.229683	0.271658	CUST_19745_PI439685186	0.0150235	1.18261
ENSG00000236423	2.87e-12	1.31014	CUST_19386_PI439685186	0.233712	1.23443
ENSG00000236432	0.0285765	0.253039	CUST_19052_PI439685186	0.966534	0.996924
ENSG00000236445	0.00364957	1.24906	CUST_21208_PI439685186	0.785357	2.72443
ENSG00000236453	0.0418068	-1.66152	CUST_19621_PI439685186	0.723138	0.960687
ENSG00000236466	0.00122369	-1.78131	CUST_19646_PI439685186	0.476971	0.779841
ENSG00000236467	0.700423	-0.146325	CUST_88989_PI439685186	0.0480658	1.3487
ENSG00000236494	0.994756	-0.507377	CUST_20055_PI439685186	0.0191859	1.28847
ENSG00000236508	0.321064	-1.86247	CUST_19512_PI439685186	0.0165658	1.13533
ENSG00000236528	0.00680669	-1.43697	CUST_23236_PI439685186	0.0801521	0.662868
ENSG00000236532	2.19e-05	-1.31408	CUST_21260_PI439685186	0.616204	1.10273
ENSG00000236536	6.32e-06	2.64037	CUST_19794_PI439685186	0.970196	1.14554
ENSG00000236540	0.000206565	-0.367264	CUST_19615_PI439685186	0.670876	1.20225
ENSG00000236548	2.94e-09	-1.03218	CUST_21820_PI439685186	0.0938305	0.45644
ENSG00000236617	0.0195678	0.508767	CUST_88793_PI439685186	0.045851	1.96587
ENSG00000236643	0.032003	-0.756298	CUST_21755_PI439685186	0.336181	0.69487
ENSG00000236648	1	0.644133	CUST_20999_PI439685186	0.0390759	1.69369
ENSG00000236651	1.68e-09	2.91245	CUST_89302_PI439685186	0.0108573	1.16374
ENSG00000236671	0.000250432	-1.68745	CUST_20058_PI439685186	0.265336	1.97882
ENSG00000236678	0.0998162	1.83306	CUST_30982_PI439685186	0.024394	1.47931
ENSG00000236708	0.000761403	1.52602	CUST_21659_PI439685186	0.0601478	1.51777
ENSG00000236714	7.66e-05	-1.8906	CUST_88627_PI439685186	0.0825617	1.22991
ENSG00000236740	0.0397168	-1.09541	CUST_24968_PI439685186	0.994503	1.00329
ENSG00000236744	0.463637	-0.880511	CUST_23479_PI439685186	0.0141275	0.528358
ENSG00000236751	0.0029077	-1.48628	CUST_88575_PI439685186	0.625983	0.809497
ENSG00000236753	0.0070544	0.330964	CUST_22580_PI439685186	0.035502	1.68937
ENSG00000236760	0.48975	0.23304	CUST_19971_PI439685186	0.00930712	1.16612
ENSG00000236778	0.0337137	-0.256119	CUST_30886_PI439685186	0.868783	0.43934
ENSG00000236780	0.00634675	-1.03779	CUST_19483_PI439685186	0.0893914	0.628168
ENSG00000236810	0.414289	0.105508	CUST_87406_PI439685186	0.0439045	1.33005
ENSG00000236819	0.00247239	-1.25168	CUST_88783_PI439685186	0.180514	0.312158
ENSG00000236830	0.000945803	0.414052	CUST_21229_PI439685186	0.136256	2.9413
ENSG00000236856	0.00627167	1.33838	CUST_21118_PI439685186	0.350084	1.74716
ENSG00000236859	0.00168219	-0.285873	CUST_20024_PI439685186	0.598851	1.09583
ENSG00000236874	NA	NA	CUST_22439_PI439685186	0.0399791	1.33571
ENSG00000236886	0.00431734	-1.96897	CUST_22532_PI439685186	0.543948	0.988639
ENSG00000236896	0.0161709	1.51551	CUST_19229_PI439685186	0.609247	1.80998
ENSG00000236901	0.215056	-0.189383	CUST_22678_PI439685186	0.0436927	1.18066
ENSG00000236915	0.000156605	-2.07393	CUST_23341_PI439685186	0.176699	1.64541
ENSG00000236922	0.0168224	2.78895	CUST_20250_PI439685186	0.384945	1.24596
ENSG00000236924	0.000400582	1.82847	CUST_19361_PI439685186	0.324113	8.2262
ENSG00000236961	0.0467062	0.189531	CUST_20437_PI439685186	0.843308	0.892357
ENSG00000236975	0.0359762	0.580587	CUST_21310_PI439685186	0.554335	2.38674
ENSG00000236989	0.0194012	-1.65231	CUST_19276_PI439685186	0.303869	1.10844
ENSG00000236991	0.0213221	1.13193	CUST_34907_PI439685186	0.662586	0.931411
ENSG00000236996	0.0464234	-2.76981	CUST_87863_PI439685186	0.565224	0.869451
ENSG00000237002	NA	NA	CUST_19929_PI439685186	0.0446763	1.12129
ENSG00000237009	0.0205526	-1.15291	CUST_86621_PI439685186	0.332158	1.2082
ENSG00000237027	0.142168	-1.115	CUST_20559_PI439685186	0.0448066	2.06121
ENSG00000237031	0.332198	#NAME?	CUST_31060_PI439685186	0.034256	2.429
ENSG00000237073	0.0154128	1.46144	CUST_20815_PI439685186	0.32711	1.1975
ENSG00000237125	0.0376377	-0.804957	CUST_24174_PI439685186	0.603815	1.15132
ENSG00000237133	0.0151235	-0.634742	CUST_21684_PI439685186	0.212603	0.728174
ENSG00000237149	0.0249602	0.321302	CUST_26321_PI439685186	0.0959656	1.5148
ENSG00000237153	0.0198243	-1.06348	CUST_21001_PI439685186	0.147663	1.80154
ENSG00000237159	0.0132921	-1.59441	CUST_23128_PI439685186	0.383293	0.830002
ENSG00000237179	0.104704	-0.567723	CUST_21272_PI439685186	0.0391005	1.27387
ENSG00000237187	0.0108615	-0.531627	CUST_24684_PI439685186	0.0953918	0.403241
ENSG00000237248	0.0383649	-0.687929	CUST_90110_PI439685186	0.0113408	0.363748
ENSG00000237250	0.00481193	-4.07183	CUST_86821_PI439685186	0.493514	0.64585
ENSG00000237290	0.019513	-1.64086	CUST_87525_PI439685186	0.591435	0.932865
ENSG00000237292	0.0202661	-1.68369	CUST_21760_PI439685186	0.0855284	1.30503
ENSG00000237298	0.44415	-0.132544	CUST_30245_PI439685186	0.0379932	0.647282
ENSG00000237311	0.00187594	-2.13875	CUST_20429_PI439685186	0.483814	1.16921
ENSG00000237326	0.332198	#NAME?	CUST_22613_PI439685186	0.024805	1.6331
ENSG00000237328	0.00127227	-1.30048	CUST_89392_PI439685186	0.249172	0.81043
ENSG00000237356	0.127579	0.27037	CUST_23301_PI439685186	0.0463668	1.05885
ENSG00000237372	1.37e-08	1.65665	CUST_22279_PI439685186	0.211979	1.28159
ENSG00000237390	0.0790929	-0.879159	CUST_22879_PI439685186	0.00375058	1.32091
ENSG00000237422	0.00279716	-0.722716	CUST_23480_PI439685186	0.179406	0.650123
ENSG00000237457	0.00193357	0.936888	CUST_20482_PI439685186	0.0944422	2.15116
ENSG00000237464	0.0282133	-3.24873	CUST_19814_PI439685186	0.903373	1.01392
ENSG00000237476	1.03e-10	-1.2038	CUST_88615_PI439685186	0.0791037	0.320286
ENSG00000237484	0.414638	-0.48235	CUST_20377_PI439685186	0.0340917	0.249108
ENSG00000237491	0.0117202	0.675746	CUST_19241_PI439685186	0.218242	2.18842
ENSG00000237499	6.07e-05	-0.857582	CUST_21062_PI439685186	0.00297635	0.185345
ENSG00000237505	0.0285765	-0.41637	CUST_20572_PI439685186	0.089945	0.408369
ENSG00000237512	1.07e-08	-2.1092	CUST_22727_PI439685186	0.0987421	0.621455
ENSG00000237523	1.38e-09	-1.3435	CUST_21163_PI439685186	0.408661	0.42445
ENSG00000237588	0.0150369	-1.29962	CUST_22021_PI439685186	0.349123	1.1476
ENSG00000237595	0.000737359	-1.02576	CUST_21445_PI439685186	0.820463	1.12109
ENSG00000237605	0.00217403	0.716952	CUST_20516_PI439685186	0.0748983	2.99684
ENSG00000237614	0.000400582	1.1939	CUST_19443_PI439685186	0.714341	0.961913
ENSG00000237664	0.0682895	-0.79475	CUST_88127_PI439685186	0.0203943	0.32253
ENSG00000237685	1.35e-05	-1.34071	CUST_19359_PI439685186	0.291385	0.399893
ENSG00000237686	0.00153145	-0.699576	CUST_32045_PI439685186	0.508579	1.06874
ENSG00000237714	0.000496494	-1.52365	CUST_87897_PI439685186	0.0974627	1.19204
ENSG00000237716	0.347942	-1.57407	CUST_20741_PI439685186	0.00286147	1.18697
ENSG00000237735	0.902666	0.0582411	CUST_22325_PI439685186	0.0378215	0.239292
ENSG00000237737	0.0492219	-1.25966	CUST_19734_PI439685186	0.205768	1.176
ENSG00000237742	9.63e-06	1.42166	CUST_20759_PI439685186	0.0526898	1.69416
ENSG00000237760	0.00368145	3.54538	CUST_21544_PI439685186	0.420108	0.812792
ENSG00000237786	0.0306022	-1.03781	CUST_22408_PI439685186	0.0637832	1.17806
ENSG00000237803	0.000842183	-1.05933	CUST_19914_PI439685186	0.478625	1.02569
ENSG00000237807	0.00232149	-0.829886	CUST_20596_PI439685186	0.191515	0.328967
ENSG00000237813	0.00108866	-1.41281	CUST_21818_PI439685186	0.261417	0.510345
ENSG00000237863	0.878521	-0.044096	CUST_32315_PI439685186	0.0160529	1.54929
ENSG00000237877	0.000243934	-0.722249	CUST_20699_PI439685186	0.760699	0.946158
ENSG00000237879	6.31e-07	-1.10617	CUST_87885_PI439685186	0.727274	0.821193
ENSG00000237886	8.71e-05	-0.879237	CUST_20885_PI439685186	0.957219	1.01809
ENSG00000237919	0.0360104	2.31622	CUST_19458_PI439685186	0.410184	1.78661
ENSG00000237943	0.0477959	-0.288489	CUST_19539_PI439685186	0.337235	1.08758
ENSG00000237949	0.000257716	-1.3074	CUST_21186_PI439685186	0.428026	0.593859
ENSG00000237987	0.0181566	-1.87592	CUST_89666_PI439685186	0.339836	1.25403
ENSG00000238004	NA	NA	CUST_21195_PI439685186	0.0141224	1.40223
ENSG00000238005	0.121235	0.602126	CUST_20408_PI439685186	0.0311509	2.51009
ENSG00000238012	0.595376	0.95959	CUST_22596_PI439685186	0.0110055	0.75132
ENSG00000238020	0.924463	0.0209577	CUST_89536_PI439685186	0.0485899	1.29647
ENSG00000238045	0.000155823	0.502813	CUST_28619_PI439685186	0.223678	1.17697
ENSG00000238057	0.00674136	-0.915601	CUST_20713_PI439685186	0.39266	1.78018
ENSG00000238062	1.06e-05	1.68199	CUST_20673_PI439685186	0.576174	1.03145
ENSG00000238113	1.88e-06	-1.24058	CUST_20733_PI439685186	0.918689	0.991954
ENSG00000238120	0.022511	-0.474115	CUST_89429_PI439685186	0.902049	1.15172
ENSG00000238123	0.0285765	0.632768	CUST_21608_PI439685186	0.0131123	1.6795
ENSG00000238140	0.0141311	0.495105	CUST_20432_PI439685186	0.37503	0.778659
ENSG00000238141	0.0272041	0.955295	CUST_87810_PI439685186	0.0601691	0.538316
ENSG00000238156	0.292177	-1.01937	CUST_23245_PI439685186	0.0145383	0.438539
ENSG00000238178	0.005522	1.5287	CUST_21496_PI439685186	0.185558	4.94001
ENSG00000238184	6.07e-05	-0.799284	CUST_19398_PI439685186	0.11078	0.57292
ENSG00000238266	0.000232523	-2.12885	CUST_87410_PI439685186	0.598828	1.3022
ENSG00000238273	0.0285765	-1.24819	CUST_19632_PI439685186	0.420898	0.815692
ENSG00000238279	0.000139381	-2.74162	CUST_20109_PI439685186	0.165275	1.14566
ENSG00000238284	0.0264893	1.99649	CUST_88751_PI439685186	0.486659	1.02876
ENSG00000238287	0.0202707	0.614709	CUST_22810_PI439685186	0.496612	0.819742
ENSG00000238290	0.000701088	-0.907281	CUST_22360_PI439685186	0.562339	0.887891
ENSG00000238358	0.0260921	0.982766	CUST_23716_PI439685186	0.0721644	1.31146
ENSG00000239203	0.00756998	-1.50181	CUST_22066_PI439685186	0.298067	1.13219
ENSG00000239213	0.00317223	0.443035	CUST_23570_PI439685186	0.830416	1.0105
ENSG00000239268	0.0492882	-0.816409	CUST_23862_PI439685186	0.8386	1.14263
ENSG00000239311	0.332198	#NAME?	CUST_24038_PI439685186	0.0262754	0.68205
ENSG00000239322	0.0396504	-1.21447	CUST_20303_PI439685186	0.497436	1.10713
ENSG00000239332	0.0477959	-0.380671	CUST_23664_PI439685186	0.237807	0.640274
ENSG00000239407	0.475186	0.217678	CUST_20943_PI439685186	0.0266244	1.16977
ENSG00000239445	0.000701088	-0.827215	CUST_23571_PI439685186	0.551389	9.84674
ENSG00000239480	0.0142862	0.567632	CUST_23665_PI439685186	0.962512	1.19333
ENSG00000239482	0.00347118	-1.30571	CUST_32021_PI439685186	0.128173	1.33259
ENSG00000239552	0.000966767	-1.59813	CUST_23608_PI439685186	0.896681	0.975498
ENSG00000239593	0.0148605	-1.25336	CUST_21638_PI439685186	0.240367	1.09008
ENSG00000239607	NA	NA	CUST_23883_PI439685186	0.0488187	1.24963
ENSG00000239608	0.142452	-0.584285	CUST_87804_PI439685186	0.0186336	1.66104
ENSG00000239665	0.969521	0.0170693	CUST_21019_PI439685186	0.00378799	1.43739
ENSG00000239774	0.0112837	0.667386	CUST_23732_PI439685186	0.310668	3.59395
ENSG00000239828	7e-06	-1.61221	CUST_24026_PI439685186	0.000884451	0.0677797
ENSG00000239941	7.01e-07	-2.06337	CUST_23849_PI439685186	0.808435	0.96797
ENSG00000240006	0.0225915	-0.170456	CUST_90381_PI439685186	0.352231	0.757161
ENSG00000240040	0.0396686	-1.88218	CUST_34546_PI439685186	0.383697	0.542018
ENSG00000240050	0.000440863	-0.749323	CUST_90070_PI439685186	0.313305	1.13955
ENSG00000240086	0.026276	-0.115039	CUST_23544_PI439685186	0.201286	1.62917
ENSG00000240152	0.0219084	#NAME?	CUST_24538_PI439685186	0.347085	1.21835
ENSG00000240207	5.52e-09	-1.10725	CUST_23668_PI439685186	0.000186913	0.22716
ENSG00000240211	0.00109535	0.841603	CUST_23771_PI439685186	0.217707	2.04055
ENSG00000240241	0.0219084	#NAME?	CUST_23569_PI439685186	0.381878	5.91359
ENSG00000240401	0.100931	-0.185131	CUST_30866_PI439685186	0.0167418	0.590454
ENSG00000240405	0.0990676	-0.770836	CUST_35623_PI439685186	0.0216145	1.37912
ENSG00000240449	0.0108615	0.550066	CUST_23922_PI439685186	0.28246	1.22153
ENSG00000240499	0.0100585	0.62399	CUST_20263_PI439685186	0.0743185	1.30048
ENSG00000240541	0.00176249	0.811117	CUST_23861_PI439685186	0.0878361	1.43878
ENSG00000240549	0.00177376	1.97759	CUST_88231_PI439685186	0.232371	1.85587
ENSG00000240553	0.422736	1.02742	CUST_20702_PI439685186	0.033642	1.31314
ENSG00000240687	0.00773525	1.08592	CUST_23804_PI439685186	0.211224	1.48955
ENSG00000240707	0.0295621	-1.27708	CUST_87704_PI439685186	0.684947	1.11686
ENSG00000240758	0.0543708	0.606802	CUST_23985_PI439685186	0.0497276	1.55649
ENSG00000240790	0.0039398	1.27349	CUST_23946_PI439685186	0.559536	0.926814
ENSG00000240859	1.97e-07	-0.889344	CUST_23963_PI439685186	0.468723	1.07627
ENSG00000240875	1.1e-06	-0.871379	CUST_23744_PI439685186	0.551253	0.943834
ENSG00000240889	9.24e-05	0.49899	CUST_86543_PI439685186	0.0296198	1.65306
ENSG00000240893	0.0422488	#NAME?	CUST_88442_PI439685186	0.253066	1.06285
ENSG00000240915	0.962901	-0.761512	CUST_26127_PI439685186	0.0120815	1.56331
ENSG00000241014	0.016962	-0.382605	CUST_19793_PI439685186	0.0338455	0.525717
ENSG00000241084	0.036935	-2.59403	CUST_21433_PI439685186	0.466026	1.08122
ENSG00000241158	1.83e-08	-1.74838	CUST_23697_PI439685186	0.0613088	0.139765
ENSG00000241163	5.37e-05	-1.45181	CUST_23582_PI439685186	0.0876311	1.31706
ENSG00000241211	0.0144492	-1.70416	CUST_23552_PI439685186	0.116083	0.860874
ENSG00000241288	0.018886	-0.409499	CUST_23674_PI439685186	0.25297	0.726735
ENSG00000241313	0.00529763	-0.34483	CUST_23644_PI439685186	0.145649	1.58744
ENSG00000241369	0.0105229	-4.37025	CUST_23917_PI439685186	0.427947	1.42711
ENSG00000241456	0.0198215	-0.878596	CUST_23619_PI439685186	0.771284	0.984754
ENSG00000241472	0.759804	1.19673	CUST_24053_PI439685186	0.0189147	1.91267
ENSG00000241475	0.0454616	-2.36573	CUST_22029_PI439685186	0.031855	1.64832
ENSG00000241479	0.00183709	-1.15503	CUST_89741_PI439685186	0.112403	1.32529
ENSG00000241525	1	0.225657	CUST_31206_PI439685186	0.022631	1.23676
ENSG00000241596	0.0316293	-1.93	CUST_23952_PI439685186	0.285673	1.25681
ENSG00000241657	0.989744	0.0255385	CUST_23721_PI439685186	0.005995	0.141306
ENSG00000241679	4.77e-05	-1.31026	CUST_23623_PI439685186	0.942987	0.988459
ENSG00000241684	8.95e-08	-1.34828	CUST_23557_PI439685186	0.074002	0.183846
ENSG00000241720	4.35e-07	-1.32226	CUST_21121_PI439685186	0.785657	1.05719
ENSG00000241767	0.0464495	-0.878408	CUST_23603_PI439685186	0.960988	1.10316
ENSG00000241818	0.0208031	2.8273	CUST_23892_PI439685186	0.166888	1.01828
ENSG00000241956	0.574932	0.741092	CUST_25912_PI439685186	0.0448009	0.111419
ENSG00000242012	0.00111557	3.67478	CUST_23752_PI439685186	0.392895	1.2605
ENSG00000242072	0.0494748	-2.27425	CUST_23718_PI439685186	0.31525	0.787304
ENSG00000242078	4.2e-07	1.23137	CUST_24015_PI439685186	0.914767	0.49407
ENSG00000242125	1.23e-09	1.16154	CUST_21685_PI439685186	0.366165	1.55556
ENSG00000242242	0.507359	0.170089	CUST_23656_PI439685186	0.0139907	1.37736
ENSG00000242317	0.00663894	-3.49308	CUST_23727_PI439685186	0.592738	1.2878
ENSG00000242396	1.17e-07	1.02237	CUST_19592_PI439685186	0.393852	1.29775
ENSG00000242407	0.000230836	0.905173	CUST_24009_PI439685186	0.128685	1.29718
ENSG00000242512	0.971377	-0.653394	CUST_34989_PI439685186	0.0313373	2.35422
ENSG00000242540	0.0422488	#NAME?	CUST_23252_PI439685186	0.191488	5.51259
ENSG00000242628	0.0206829	-0.796841	CUST_19375_PI439685186	0.126149	0.530278
ENSG00000242686	0.0326512	-0.766484	CUST_23670_PI439685186	0.491574	0.87386
ENSG00000242759	1.62e-06	-0.999979	CUST_23748_PI439685186	0.167242	0.298919
ENSG00000242781	0.000567262	2.65107	CUST_90471_PI439685186	0.179835	1.40238
ENSG00000242795	0.036225	-1.58291	CUST_23687_PI439685186	0.764525	1.044
ENSG00000242797	0.0140984	0.812941	CUST_23651_PI439685186	0.315239	1.04631
ENSG00000242808	0.000900251	-0.519099	CUST_23555_PI439685186	0.556998	1.22402
ENSG00000242828	0.00171624	2.0162	CUST_23843_PI439685186	0.537517	2.1308
ENSG00000242861	0.601311	0.120131	CUST_20439_PI439685186	0.0069888	0.499745
ENSG00000242880	0.000834404	-1.20232	CUST_23543_PI439685186	0.633762	1.11802
ENSG00000243018	0.00295498	-1.01992	CUST_23643_PI439685186	0.641526	0.798933
ENSG00000243069	0.00734347	0.547216	CUST_23662_PI439685186	0.653935	1.40185
ENSG00000243081	7.55e-05	-1.43834	CUST_23897_PI439685186	0.120739	1.63755
ENSG00000243150	0.0422488	#NAME?	CUST_23814_PI439685186	0.660136	0.91719
ENSG00000243155	0.0383649	-0.344135	CUST_18883_PI439685186	0.377633	1.63185
ENSG00000243176	0.00303566	-0.463387	CUST_23556_PI439685186	0.428748	0.911253
ENSG00000243220	0.0413251	-1.86655	CUST_20229_PI439685186	0.819395	1.01576
ENSG00000243230	0.164083	0.283271	CUST_23641_PI439685186	0.031107	1.79931
ENSG00000243243	0.00147021	-0.986928	CUST_22267_PI439685186	0.10104	0.578876
ENSG00000243273	0.241522	-1.40316	CUST_23682_PI439685186	0.00469446	1.52686
ENSG00000243319	0.00909968	-1.7878	CUST_21634_PI439685186	0.901363	1.00602
ENSG00000243433	0.0291041	0.789443	CUST_23813_PI439685186	0.297289	1.45245
ENSG00000243479	3.63e-05	2.15345	CUST_87476_PI439685186	0.0794963	1.58195
ENSG00000243491	0.00438987	-1.27225	CUST_23762_PI439685186	0.542067	1.50263
ENSG00000243701	0.00599624	-0.0896393	CUST_23591_PI439685186	0.896805	1.02555
ENSG00000243715	0.0165204	-1.39317	CUST_87817_PI439685186	0.747951	0.967999
ENSG00000243766	0.00290439	-0.601646	CUST_23730_PI439685186	0.673589	1.09694
ENSG00000243818	0.306174	-1.94212	CUST_23825_PI439685186	0.0157489	0.477054
ENSG00000243885	0.0121922	0.801372	CUST_23589_PI439685186	0.645808	1.12823
ENSG00000243902	0.000863805	1.51604	CUST_21035_PI439685186	0.294768	1.12242
ENSG00000243926	0.000376182	0.622505	CUST_23800_PI439685186	0.18982	0.465692
ENSG00000244036	0.0211336	0.747516	CUST_23827_PI439685186	0.411858	0.503144
ENSG00000244063	0.00144094	-0.980188	CUST_21459_PI439685186	0.00483995	0.244113
ENSG00000244161	0.0104532	0.743627	CUST_23739_PI439685186	0.0923026	1.77866
ENSG00000244184	0.121235	0.345599	CUST_88073_PI439685186	0.0213898	1.73202
ENSG00000244198	0.0408851	0.388653	CUST_23558_PI439685186	0.453979	0.808811
ENSG00000244247	0.0341025	-2.55529	CUST_89745_PI439685186	0.854605	0.982589
ENSG00000244300	0.0267163	0.406641	CUST_23605_PI439685186	0.0155216	2.45177
ENSG00000244302	0.249434	-1.49033	CUST_88464_PI439685186	0.0282318	1.53867
ENSG00000244468	0.0343398	1.29168	CUST_23931_PI439685186	0.454963	3.18707
ENSG00000244479	0.740472	-0.0434054	CUST_23696_PI439685186	0.0323796	0.684413
ENSG00000244513	0.00184624	-0.392232	CUST_23847_PI439685186	0.00698428	1.36613
ENSG00000244558	0.000628588	-0.997865	CUST_20027_PI439685186	0.804087	1.18624
ENSG00000244649	1.22e-05	-1.76071	CUST_23967_PI439685186	0.290261	1.11416
ENSG00000244701	0.00599624	0.493918	CUST_23660_PI439685186	0.751029	1.02958
ENSG00000244738	0.0229229	-1.16792	CUST_24041_PI439685186	0.221951	1.33598
ENSG00000244757	0.0123887	0.785245	CUST_22847_PI439685186	0.236236	1.50036
ENSG00000244791	0.0179532	-1.1048	CUST_89104_PI439685186	0.14797	0.586342
ENSG00000244953	0.0260767	-1.11932	CUST_24142_PI439685186	0.455681	0.722995
ENSG00000244968	0.939086	-0.00291497	CUST_88087_PI439685186	0.0461483	1.22651
ENSG00000244998	6.64e-05	1.22957	CUST_24139_PI439685186	0.87014	0.934553
ENSG00000245017	0.00012255	-0.871715	CUST_27241_PI439685186	0.873761	1.15177
ENSG00000245025	3.47e-05	-0.888377	CUST_24162_PI439685186	0.0875615	0.348007
ENSG00000245067	0.00331484	-0.837487	CUST_24721_PI439685186	0.0787109	0.350876
ENSG00000245105	0.000303486	-0.649743	CUST_86737_PI439685186	0.306109	0.793159
ENSG00000245156	0.0146619	0.426842	CUST_24145_PI439685186	0.539435	1.18863
ENSG00000245164	0.759804	-0.223383	CUST_25587_PI439685186	0.0368377	0.227069
ENSG00000245213	7.5e-09	0.803238	CUST_24071_PI439685186	0.230087	1.52207
ENSG00000245248	0.0724358	0.62912	CUST_26435_PI439685186	0.038925	1.28837
ENSG00000245275	0.592458	0.0799865	CUST_25656_PI439685186	0.0404699	1.17631
ENSG00000245311	0.0126412	-2.99659	CUST_88427_PI439685186	0.819875	1.15617
ENSG00000245522	6.45e-05	0.63004	CUST_26167_PI439685186	0.268495	1.19928
ENSG00000245526	0.0015908	-0.785262	CUST_24173_PI439685186	0.754987	0.852543
ENSG00000245534	0.789078	0.0149959	CUST_27985_PI439685186	0.0353606	0.465075
ENSG00000245552	0.414289	0.050308	CUST_26726_PI439685186	0.0253375	1.37731
ENSG00000245571	1.14e-05	0.782252	CUST_24149_PI439685186	0.0539769	1.75807
ENSG00000245651	0.0253723	-0.778311	CUST_27238_PI439685186	0.437266	1.10792
ENSG00000245694	0.0326282	0.396237	CUST_28075_PI439685186	0.814405	1.01353
ENSG00000245729	0.0258133	-1.22565	CUST_87555_PI439685186	0.0927427	1.16467
ENSG00000245750	2.44e-10	2.11908	CUST_24058_PI439685186	0.0607356	4.49156
ENSG00000245768	0.0201649	-0.636194	CUST_24094_PI439685186	0.22241	1.45697
ENSG00000245812	0.00377533	-0.730554	CUST_25413_PI439685186	0.907563	1.00507
ENSG00000245857	0.000101971	-1.15789	CUST_26542_PI439685186	0.339311	0.906474
ENSG00000245869	7e-06	-1.71287	CUST_24057_PI439685186	0.0175396	0.344775
ENSG00000245870	0.00579294	-0.943052	CUST_24059_PI439685186	0.763694	3.18496
ENSG00000245910	0.628215	0.0509741	CUST_25747_PI439685186	0.0162705	1.33156
ENSG00000245975	0.000356642	0.523394	CUST_89882_PI439685186	0.0556368	1.3626
ENSG00000246022	3.92e-10	-1.75545	CUST_24104_PI439685186	0.00285558	0.0560568
ENSG00000246090	0.0100585	-0.583533	CUST_24067_PI439685186	0.182361	2.14531
ENSG00000246100	1.62e-06	-1.13123	CUST_24086_PI439685186	0.65303	1.07347
ENSG00000246130	0.000250432	-1.28392	CUST_87500_PI439685186	0.883257	1.07246
ENSG00000246214	0.00860712	0.495275	CUST_88408_PI439685186	0.149315	1.39102
ENSG00000246223	8.8e-10	-1.54465	CUST_27669_PI439685186	0.360818	0.826023
ENSG00000246225	0.000116837	0.677842	CUST_24078_PI439685186	0.0296326	2.22194
ENSG00000246228	3.87e-07	2.36396	CUST_24137_PI439685186	0.445814	1.15947
ENSG00000246263	5.71e-05	0.47102	CUST_24079_PI439685186	0.199229	1.57335
ENSG00000246273	0.0267163	-0.34189	CUST_24089_PI439685186	0.972178	1.14335
ENSG00000246350	1.14e-05	0.838558	CUST_24074_PI439685186	0.994461	1.03569
ENSG00000246379	5.19e-08	-1.558	CUST_28779_PI439685186	0.788813	1.03047
ENSG00000246394	0.0574756	1.22656	CUST_88481_PI439685186	0.0195151	0.617363
ENSG00000246430	0.000474589	-1.94551	CUST_25604_PI439685186	0.84113	1.04494
ENSG00000246465	2.96e-08	1.27465	CUST_24141_PI439685186	0.524765	2.30783
ENSG00000246523	0.0408851	0.201526	CUST_26551_PI439685186	0.488141	1.1037
ENSG00000246526	0.022511	0.649126	CUST_90505_PI439685186	0.988545	1.01297
ENSG00000246582	0.00487306	0.359727	CUST_25940_PI439685186	0.105741	0.687126
ENSG00000246627	0.0421961	0.374928	CUST_87663_PI439685186	0.361406	0.611379
ENSG00000246640	0.000257716	-0.952343	CUST_87388_PI439685186	0.0465231	0.410993
ENSG00000246662	0.00318126	-0.957698	CUST_25696_PI439685186	0.390176	1.03157
ENSG00000246731	0.000464597	-0.639301	CUST_26534_PI439685186	0.101877	0.658179
ENSG00000246763	0.00176249	0.86596	CUST_24056_PI439685186	0.0338603	1.27144
ENSG00000246863	0.215056	0.239222	CUST_24085_PI439685186	0.0155826	1.31059
ENSG00000246889	0.000147174	0.49341	CUST_24096_PI439685186	0.773387	1.04907
ENSG00000247011	0.000155823	1.33768	CUST_24146_PI439685186	0.514085	0.855996
ENSG00000247131	0.00764296	0.483001	CUST_24133_PI439685186	0.132608	2.37049
ENSG00000247137	0.0267163	0.399644	CUST_24110_PI439685186	0.242657	1.27473
ENSG00000247151	0.116145	-0.309735	CUST_26556_PI439685186	0.0153674	1.23031
ENSG00000247311	0.000198882	-1.38267	CUST_24395_PI439685186	0.0244439	0.0678099
ENSG00000247381	0.0219084	Inf	CUST_24080_PI439685186	0.583707	0.769458
ENSG00000247416	5.59e-06	-1.95776	CUST_26565_PI439685186	0.491965	0.833892
ENSG00000247699	0.641279	-0.451582	CUST_26099_PI439685186	0.0269511	1.81753
ENSG00000247765	0.265203	0.799499	CUST_24103_PI439685186	0.0360832	1.97967
ENSG00000247809	0.000131196	-0.841404	CUST_24165_PI439685186	0.053062	0.278478
ENSG00000247877	0.270019	0.301898	CUST_24396_PI439685186	0.00947798	2.29271
ENSG00000247903	5.69e-08	-0.770607	CUST_24109_PI439685186	0.53146	2.46764
ENSG00000247970	0.0332584	-0.401147	CUST_24163_PI439685186	0.863732	1.23824
ENSG00000248049	0.0492882	0.219411	CUST_24068_PI439685186	0.988713	0.956864
ENSG00000248092	0.00184624	-0.441291	CUST_24525_PI439685186	0.0356684	1.47265
ENSG00000248118	8.58e-05	2.06197	CUST_87131_PI439685186	0.260179	2.28358
ENSG00000248132	0.0276453	1.251	CUST_24492_PI439685186	0.135788	1.62207
ENSG00000248145	0.332198	Inf	CUST_25144_PI439685186	0.0429324	1.68043
ENSG00000248150	0.0384861	0.381795	CUST_88259_PI439685186	0.408616	1.3384
ENSG00000248161	1.38e-09	-1.20525	CUST_24593_PI439685186	0.222698	0.58155
ENSG00000248206	0.0176343	-0.856035	CUST_24415_PI439685186	0.341614	1.11142
ENSG00000248211	0.00618319	1.76585	CUST_25249_PI439685186	0.609131	9.15441
ENSG00000248265	0.00106732	0.810963	CUST_86616_PI439685186	0.241339	1.23637
ENSG00000248268	0.0243188	-2.05961	CUST_24326_PI439685186	0.0908114	0.436878
ENSG00000248279	0.000142901	3.46485	CUST_24655_PI439685186	0.0681133	1.43014
ENSG00000248285	0.00048089	-2.92296	CUST_24218_PI439685186	0.401535	0.227152
ENSG00000248300	0.00265273	-2.15283	CUST_90444_PI439685186	0.492873	1.02803
ENSG00000248309	6.23e-08	-1.25555	CUST_24947_PI439685186	0.243228	1.20035
ENSG00000248323	0.796816	-0.970568	CUST_25155_PI439685186	0.0364319	0.796028
ENSG00000248359	0.00679042	-0.3799	CUST_25307_PI439685186	0.646626	1.15662
ENSG00000248360	2.19e-05	-1.05019	CUST_24528_PI439685186	0.248854	1.10414
ENSG00000248399	0.0201874	1.68221	CUST_24198_PI439685186	0.0869294	1.20094
ENSG00000248408	0.0435421	-0.251178	CUST_24548_PI439685186	0.181057	0.76001
ENSG00000248428	0.00067603	-1.91402	CUST_24646_PI439685186	0.59687	1.08395
ENSG00000248429	2.23e-08	1.21641	CUST_25240_PI439685186	0.8734	1.08339
ENSG00000248464	0.000359262	-1.39606	CUST_88313_PI439685186	0.143973	0.328869
ENSG00000248489	0.106438	-0.20393	CUST_25138_PI439685186	0.0255304	0.366489
ENSG00000248491	0.0102415	-0.970703	CUST_24324_PI439685186	0.347724	0.892204
ENSG00000248494	4.05e-05	-1.7724	CUST_24179_PI439685186	0.500966	1.10259
ENSG00000248515	0.0220958	1.62136	CUST_24976_PI439685186	0.063653	1.27995
ENSG00000248516	0.0150933	-1.12553	CUST_24781_PI439685186	0.383764	1.18758
ENSG00000248540	0.0182775	0.667217	CUST_28608_PI439685186	0.298748	0.571171
ENSG00000248544	0.969292	0.0429636	CUST_24729_PI439685186	0.0161621	0.399761
ENSG00000248555	1	-0.981198	CUST_24477_PI439685186	0.0117155	1.46383
ENSG00000248587	0.00139307	-0.710964	CUST_24936_PI439685186	0.291702	0.819396
ENSG00000248596	3.43e-05	-1.44908	CUST_24258_PI439685186	0.400841	0.458253
ENSG00000248597	0.028634	-0.743492	CUST_25001_PI439685186	0.442659	0.918068
ENSG00000248663	6.18e-11	1.79465	CUST_25216_PI439685186	0.500333	1.30142
ENSG00000248668	0.00331429	-0.535917	CUST_24899_PI439685186	0.612112	0.964361
ENSG00000248671	0.00176249	-0.62168	CUST_24773_PI439685186	0.304922	0.847785
ENSG00000248673	0.0483254	2.20624	CUST_89289_PI439685186	0.191059	1.02611
ENSG00000248690	4.66e-05	-1.87106	CUST_25215_PI439685186	0.684704	1.05666
ENSG00000248692	0.21214	-1.76867	CUST_24814_PI439685186	0.015763	1.27911
ENSG00000248693	0.00983348	1.52884	CUST_25125_PI439685186	0.344486	0.465964
ENSG00000248719	0.000447146	-1.35405	CUST_24286_PI439685186	0.0129657	0.28694
ENSG00000248727	0.00109786	-1.24733	CUST_24998_PI439685186	0.0407007	0.71367
ENSG00000248774	0.00429296	-0.619031	CUST_24666_PI439685186	0.0110405	2.38713
ENSG00000248801	8.71e-05	1.00665	CUST_30099_PI439685186	0.116678	2.27208
ENSG00000248802	0.0183174	-1.88166	CUST_23909_PI439685186	0.0813096	1.40383
ENSG00000248846	0.0141294	-1.10175	CUST_24842_PI439685186	0.0212001	1.55152
ENSG00000248858	0.779285	0.061765	CUST_25799_PI439685186	0.045587	1.18736
ENSG00000248874	0.0110436	0.33364	CUST_89430_PI439685186	0.428945	0.155432
ENSG00000248884	0.000399685	-0.93459	CUST_24658_PI439685186	0.982754	0.982452
ENSG00000248890	0.000396703	-0.974886	CUST_25061_PI439685186	0.18836	0.786722
ENSG00000248896	0.00195397	-0.952362	CUST_24519_PI439685186	0.514346	1.11745
ENSG00000248925	0.0117202	-0.469868	CUST_25094_PI439685186	0.566367	0.710578
ENSG00000248935	0.000632426	2.45464	CUST_24225_PI439685186	0.0202353	1.34738
ENSG00000248968	0.0300823	1.08982	CUST_24841_PI439685186	0.830112	0.961868
ENSG00000248975	0.576213	1.63455	CUST_24730_PI439685186	0.0130027	1.19407
ENSG00000248994	0.0146619	-0.521638	CUST_25000_PI439685186	0.56008	0.921912
ENSG00000248996	0.832399	-0.226805	CUST_24507_PI439685186	0.0486643	0.451971
ENSG00000249022	0.0324212	-0.706375	CUST_25311_PI439685186	0.352462	1.24819
ENSG00000249042	2.07e-05	0.57772	CUST_24347_PI439685186	0.280633	1.8454
ENSG00000249082	0.000279193	-1.76406	CUST_24955_PI439685186	0.700827	1.65421
ENSG00000249094	0.00911389	-1.0402	CUST_22459_PI439685186	0.670334	0.972022
ENSG00000249116	0.0343398	0.597403	CUST_24536_PI439685186	0.352739	2.42265
ENSG00000249203	0.00429309	-1.9157	CUST_24476_PI439685186	0.420311	1.69413
ENSG00000249249	6.08e-06	-0.581937	CUST_24554_PI439685186	0.362085	0.930509
ENSG00000249267	0.014823	1.7894	CUST_24187_PI439685186	0.0145965	1.62904
ENSG00000249279	0.0173098	-2.20616	CUST_25012_PI439685186	0.969618	1.00989
ENSG00000249352	2.64e-09	1.0455	CUST_24343_PI439685186	0.0703101	1.51364
ENSG00000249359	0.0316325	1.18269	CUST_24276_PI439685186	0.70814	1.10488
ENSG00000249364	0.00347482	-0.876619	CUST_24242_PI439685186	0.311293	1.02634
ENSG00000249375	2.45e-08	1.04124	CUST_24186_PI439685186	0.1354	1.31377
ENSG00000249421	0.0316263	-0.282668	CUST_89126_PI439685186	0.72577	0.793562
ENSG00000249464	0.000856709	-0.747492	CUST_24699_PI439685186	0.13329	0.556081
ENSG00000249487	0.625823	-0.218808	CUST_28213_PI439685186	0.0445358	1.2665
ENSG00000249509	0.000904706	2.6095	CUST_24509_PI439685186	0.566443	1.09747
ENSG00000249550	0.312426	2.67049	CUST_24918_PI439685186	0.0186082	1.4956
ENSG00000249592	0.0209952	0.481923	CUST_24284_PI439685186	0.20893	1.23566
ENSG00000249593	0.00018467	-1.18871	CUST_24380_PI439685186	0.154012	1.32828
ENSG00000249599	0.0626658	0.686972	CUST_24926_PI439685186	0.0471518	3.26063
ENSG00000249601	3.94e-06	-2.97215	CUST_24545_PI439685186	0.394905	0.084131
ENSG00000249609	0.006043	-1.04179	CUST_24774_PI439685186	0.0179407	0.445791
ENSG00000249610	0.798957	0.191183	CUST_24432_PI439685186	0.00749835	0.0955003
ENSG00000249613	NA	NA	CUST_45084_PI439685186	0.0436025	1.60637
ENSG00000249614	0.332198	#NAME?	CUST_24898_PI439685186	0.019953	1.1296
ENSG00000249618	0.282439	0.425596	CUST_24604_PI439685186	0.0142375	1.22417
ENSG00000249628	0.0100585	-1.19184	CUST_25339_PI439685186	0.212697	1.28386
ENSG00000249631	5.86e-05	-3.44424	CUST_24778_PI439685186	0.587297	0.834164
ENSG00000249637	0.0348295	0.359363	CUST_24638_PI439685186	0.586159	1.14049
ENSG00000249669	4.46e-05	-1.14394	CUST_24433_PI439685186	0.133694	0.185285
ENSG00000249673	0.000116837	-0.303433	CUST_24302_PI439685186	0.195816	1.11007
ENSG00000249679	1.28e-07	1.26703	CUST_25113_PI439685186	0.0666069	2.21441
ENSG00000249697	0.654723	-0.669513	CUST_24351_PI439685186	0.0330172	1.55455
ENSG00000249706	0.00144094	-1.71971	CUST_25064_PI439685186	0.251103	1.19255
ENSG00000249713	0.00188327	4.0999	CUST_89589_PI439685186	0.99451	2.28338
ENSG00000249740	0.7213	-0.0625544	CUST_25077_PI439685186	0.00870967	0.520311
ENSG00000249752	7.44e-06	-1.89675	CUST_24672_PI439685186	0.0473187	1.42322
ENSG00000249753	0.00331429	0.747059	CUST_24821_PI439685186	0.158363	1.86484
ENSG00000249781	0.867992	0.173133	CUST_31795_PI439685186	0.0116115	0.797117
ENSG00000249797	0.000701088	-1.84126	CUST_24805_PI439685186	0.139482	0.330463
ENSG00000249806	0.0113394	-0.922363	CUST_24816_PI439685186	0.0487459	1.37964
ENSG00000249816	0.0982627	-0.231002	CUST_26401_PI439685186	0.0166141	1.20816
ENSG00000249825	0.00132823	0.932356	CUST_24229_PI439685186	0.254635	1.23722
ENSG00000249831	0.332198	Inf	CUST_24702_PI439685186	0.0499944	2.47442
ENSG00000249837	0.022345	-1.25665	CUST_24617_PI439685186	0.0614325	0.124316
ENSG00000249846	0.000993447	-0.418237	CUST_90379_PI439685186	0.0429118	0.621811
ENSG00000249856	9.77e-05	-1.62143	CUST_24431_PI439685186	0.765589	1.28111
ENSG00000249859	4.91e-06	0.646178	CUST_25091_PI439685186	0.197501	1.93431
ENSG00000249885	2.77e-07	1.80557	CUST_87868_PI439685186	0.082246	2.85479
ENSG00000249898	0.00447908	-0.387596	CUST_25338_PI439685186	0.86937	0.970064
ENSG00000249899	0.0225829	-1.2931	CUST_24474_PI439685186	0.479901	1.15531
ENSG00000249916	0.00170283	-0.906081	CUST_24605_PI439685186	0.0954326	0.283886
ENSG00000249923	0.00406851	-1.03803	CUST_87473_PI439685186	0.49824	0.640158
ENSG00000249996	0.00415303	-0.801202	CUST_24577_PI439685186	0.848677	0.858733
ENSG00000250007	8.24e-05	-2.05731	CUST_28050_PI439685186	0.0219594	1.18889
ENSG00000250033	0.00120133	1.98174	CUST_24858_PI439685186	0.938449	1.17255
ENSG00000250041	0.022327	-0.841559	CUST_24272_PI439685186	0.283641	1.15145
ENSG00000250046	0.0350309	-1.7801	CUST_24468_PI439685186	0.0107859	0.801148
ENSG00000250056	0.00265705	-0.608153	CUST_24645_PI439685186	0.737737	0.916294
ENSG00000250060	1	0.23212	CUST_24913_PI439685186	0.0435141	1.11478
ENSG00000250127	0.0219084	Inf	CUST_88396_PI439685186	0.583796	1.12565
ENSG00000250132	0.005522	-0.251201	CUST_24288_PI439685186	0.304763	1.11319
ENSG00000250133	0.0205111	-1.09835	CUST_31618_PI439685186	0.720965	0.980062
ENSG00000250167	0.0486635	0.280958	CUST_24807_PI439685186	0.184868	4.30325
ENSG00000250186	NA	NA	CUST_24557_PI439685186	0.0258425	1.28757
ENSG00000250208	0.0359762	-0.391289	CUST_24487_PI439685186	0.0784217	0.602462
ENSG00000250237	1.24e-08	1.06702	CUST_23826_PI439685186	0.182401	2.23249
ENSG00000250241	2.21e-05	-1.54208	CUST_24585_PI439685186	0.0387981	0.410627
ENSG00000250258	0.375618	0.168469	CUST_20166_PI439685186	0.0383757	1.20483
ENSG00000250282	0.0424614	-0.959562	CUST_24967_PI439685186	0.886059	1.04819
ENSG00000250303	4.31e-08	-1.58222	CUST_20021_PI439685186	0.41631	0.880257
ENSG00000250320	2.22e-06	-1.63593	CUST_24171_PI439685186	0.967912	1.00963
ENSG00000250328	0.000464597	-0.990757	CUST_24457_PI439685186	0.172981	0.8044
ENSG00000250334	0.00415303	-1.1197	CUST_87474_PI439685186	0.488279	0.564252
ENSG00000250343	0.000256117	-1.42983	CUST_24345_PI439685186	0.864496	0.96479
ENSG00000250348	0.0845833	1.64667	CUST_24194_PI439685186	0.0289651	1.31399
ENSG00000250360	0.000218389	-1.05667	CUST_24886_PI439685186	0.135367	0.191188
ENSG00000250365	0.00193357	0.473221	CUST_27289_PI439685186	0.968721	0.857988
ENSG00000250387	8.2e-05	-2.36788	CUST_24201_PI439685186	0.318571	2.98401
ENSG00000250413	0.00487728	-3.0053	CUST_24278_PI439685186	0.28564	1.20035
ENSG00000250415	0.0477577	0.331307	CUST_24406_PI439685186	0.138894	2.43245
ENSG00000250421	0.00013866	-2.16084	CUST_24575_PI439685186	0.0983016	0.393767
ENSG00000250446	0.0219084	Inf	CUST_24563_PI439685186	0.792893	0.831305
ENSG00000250447	0.979485	-0.244138	CUST_25025_PI439685186	0.0480479	1.25735
ENSG00000250448	0.0123506	3.01866	CUST_24783_PI439685186	0.198983	3.29106
ENSG00000250453	0.0316293	-0.937644	CUST_24356_PI439685186	0.538879	0.936714
ENSG00000250467	0.332198	#NAME?	CUST_24692_PI439685186	0.00504507	1.61066
ENSG00000250511	0.0111916	-4.22127	CUST_24319_PI439685186	0.0918302	0.4928
ENSG00000250519	0.0158474	0.964276	CUST_24533_PI439685186	0.450586	1.26264
ENSG00000250522	2.54e-07	1.60757	CUST_25284_PI439685186	0.136002	2.27392
ENSG00000250546	0.0334594	0.995424	CUST_25154_PI439685186	0.856958	0.99764
ENSG00000250567	0.736973	0.768268	CUST_24681_PI439685186	0.00515647	1.59249
ENSG00000250584	0.00954535	1.1017	CUST_26069_PI439685186	0.0729268	1.26231
ENSG00000250590	1.34e-06	2.61035	CUST_24223_PI439685186	0.272799	1.98422
ENSG00000250629	0.00592507	-1.17214	CUST_25258_PI439685186	0.0560992	1.18609
ENSG00000250634	0.0210316	-5.49426	CUST_24280_PI439685186	0.219936	1.25145
ENSG00000250692	0.0261239	-1.54151	CUST_24359_PI439685186	0.776781	1.01657
ENSG00000250696	0.585928	-0.0431784	CUST_24348_PI439685186	0.00247677	5.36877
ENSG00000250708	0.0138376	-1.7789	CUST_24847_PI439685186	0.741133	1.00436
ENSG00000250734	1.17e-06	-1.91729	CUST_24374_PI439685186	0.0959302	0.649849
ENSG00000250748	2.19e-06	-1.30403	CUST_18875_PI439685186	0.321849	1.03334
ENSG00000250754	0.962901	-1.07529	CUST_25007_PI439685186	0.024403	1.48005
ENSG00000250781	0.00152083	2.16815	CUST_24262_PI439685186	0.98968	0.944625
ENSG00000250786	2.16e-10	-1.54257	CUST_24704_PI439685186	0.0523089	0.476069
ENSG00000250802	0.85847	-0.0246242	CUST_24364_PI439685186	0.0189845	1.16071
ENSG00000250842	0.00148983	-2.78673	CUST_24376_PI439685186	0.959752	1.02426
ENSG00000250889	1.46e-05	-1.6666	CUST_24514_PI439685186	0.0578207	0.170214
ENSG00000250893	0.00860712	0.81514	CUST_25217_PI439685186	0.801313	1.04327
ENSG00000250899	0.0477959	0.301046	CUST_25148_PI439685186	0.0715768	0.594236
ENSG00000250900	0.0466419	-0.619989	CUST_20004_PI439685186	0.419566	0.749689
ENSG00000250903	0.000131196	0.357441	CUST_23376_PI439685186	0.96065	1.05625
ENSG00000250905	NA	NA	CUST_24484_PI439685186	0.0241771	1.30378
ENSG00000250909	0.026496	0.679234	CUST_24705_PI439685186	0.172691	1.69216
ENSG00000250910	0.104142	0.594408	CUST_32503_PI439685186	0.0250679	2.67634
ENSG00000250917	0.0136171	0.628721	CUST_25030_PI439685186	0.989737	1.05588
ENSG00000250934	4.6e-06	-1.66704	CUST_24983_PI439685186	0.0388678	0.482035
ENSG00000250938	0.00406851	-0.425216	CUST_24237_PI439685186	0.0433581	1.19208
ENSG00000250945	0.345392	-0.570451	CUST_24576_PI439685186	0.00256381	0.229398
ENSG00000250990	0.0497363	-0.388127	CUST_23785_PI439685186	0.953786	1.0049
ENSG00000251015	1.22e-05	0.924564	CUST_87889_PI439685186	0.0425562	1.63746
ENSG00000251024	0.0469077	-0.176507	CUST_24287_PI439685186	0.183247	1.43094
ENSG00000251026	0.0385643	3.51548	CUST_25269_PI439685186	0.855244	2.04069
ENSG00000251027	0.614519	0.556081	CUST_24505_PI439685186	0.0182157	1.36578
ENSG00000251034	0.0146619	-0.271966	CUST_25288_PI439685186	0.0441166	0.456233
ENSG00000251076	0.000540499	-1.28717	CUST_88628_PI439685186	0.13606	0.543886
ENSG00000251088	1	-0.308141	CUST_24740_PI439685186	0.0476716	1.56451
ENSG00000251095	0.00650628	0.347704	CUST_24579_PI439685186	0.0589628	1.93026
ENSG00000251126	0.021561	-1.61681	CUST_24989_PI439685186	0.191179	0.296643
ENSG00000251138	0.010329	4.07329	CUST_27208_PI439685186	0.651346	0.907054
ENSG00000251141	6.78e-09	-1.18506	CUST_24247_PI439685186	0.0171111	0.338439
ENSG00000251151	0.0716792	-1.06943	CUST_25137_PI439685186	0.042815	1.22102
ENSG00000251161	0.00346203	-0.486874	CUST_24236_PI439685186	0.675252	0.901641
ENSG00000251165	0.0438034	-1.84517	CUST_24698_PI439685186	0.99898	1.9625
ENSG00000251171	0.0469077	0.936293	CUST_24875_PI439685186	0.39189	2.06954
ENSG00000251179	0.0109064	-0.435762	CUST_89149_PI439685186	0.180047	0.486996
ENSG00000251185	0.0228103	-2.38942	CUST_24500_PI439685186	0.703504	0.954187
ENSG00000251187	0.0455597	-0.507314	CUST_24489_PI439685186	0.559622	0.875548
ENSG00000251194	0.122223	-0.744185	CUST_24912_PI439685186	0.0212276	0.693577
ENSG00000251209	0.0150784	-0.385941	CUST_24306_PI439685186	0.141845	1.15962
ENSG00000251210	0.000210641	-2.5571	CUST_25346_PI439685186	0.82866	1.02737
ENSG00000251221	0.702851	-0.349752	CUST_89128_PI439685186	0.0353753	1.4154
ENSG00000251244	5.86e-07	2.64559	CUST_24714_PI439685186	0.735242	1.19307
ENSG00000251249	0.651673	-0.503306	CUST_24335_PI439685186	0.0400302	1.4464
ENSG00000251298	0.00155106	1.54626	CUST_24694_PI439685186	0.183355	2.06715
ENSG00000251359	3.47e-05	-0.814786	CUST_86439_PI439685186	0.00622931	0.326646
ENSG00000251370	0.00776772	-1.94592	CUST_88405_PI439685186	0.427869	1.18419
ENSG00000251372	0.0113122	Inf	CUST_24208_PI439685186	0.206235	1.49295
ENSG00000251381	1.28e-07	-2.11669	CUST_26339_PI439685186	0.825683	1.03502
ENSG00000251388	0.000104105	0.307618	CUST_24671_PI439685186	0.0276522	1.47507
ENSG00000251393	0.00547477	-1.04091	CUST_28310_PI439685186	0.641228	0.726251
ENSG00000251396	0.0371544	-0.124126	CUST_24543_PI439685186	0.377718	1.21744
ENSG00000251398	NA	NA	CUST_89318_PI439685186	0.0027419	1.26597
ENSG00000251405	0.0494599	-0.910525	CUST_24825_PI439685186	0.0285414	1.17612
ENSG00000251412	NA	NA	CUST_24679_PI439685186	0.0110457	1.63438
ENSG00000251417	0.00361564	0.39269	CUST_24600_PI439685186	0.252581	2.38188
ENSG00000251434	2.92e-06	-4.2145	CUST_24469_PI439685186	0.0794396	0.523299
ENSG00000251446	1	-0.671447	CUST_25048_PI439685186	0.00152672	1.27891
ENSG00000251448	1.39e-05	-1.51525	CUST_25228_PI439685186	0.0402777	0.285522
ENSG00000251455	0.14351	0.543015	CUST_25226_PI439685186	0.0407403	1.66699
ENSG00000251471	1	0.83012	CUST_24384_PI439685186	0.0369647	1.31353
ENSG00000251497	0.0184332	-1.29282	CUST_26807_PI439685186	0.14418	0.667247
ENSG00000251523	0.375829	0.60274	CUST_24445_PI439685186	0.00282076	0.455023
ENSG00000251532	0.887811	0.188418	CUST_24243_PI439685186	0.0136636	2.94853
ENSG00000251533	6.23e-08	-1.43727	CUST_87153_PI439685186	0.150885	0.298416
ENSG00000251542	0.0422488	Inf	CUST_89592_PI439685186	0.954997	0.99928
ENSG00000251555	0.000735312	-1.45414	CUST_24907_PI439685186	0.0519636	0.622163
ENSG00000251567	0.0128339	-2.36464	CUST_24099_PI439685186	0.608682	1.21959
ENSG00000251573	0.000243934	-1.10937	CUST_25191_PI439685186	0.105673	0.691757
ENSG00000251576	0.0158097	-1.32324	CUST_88500_PI439685186	0.806557	1.04369
ENSG00000251599	0.0422488	#NAME?	CUST_89570_PI439685186	0.985325	1.00118
ENSG00000251602	0.00411378	0.38133	CUST_27369_PI439685186	0.942729	1.26879
ENSG00000251628	0.016927	-1.51317	CUST_25118_PI439685186	0.398639	0.741693
ENSG00000251665	0.639596	0.142713	CUST_25100_PI439685186	0.0237202	2.5607
ENSG00000251670	0.0422488	#NAME?	CUST_24205_PI439685186	0.559298	1.1132
ENSG00000251675	0.000376182	0.77351	CUST_24982_PI439685186	0.437404	1.29674
ENSG00000251687	0.0339292	-0.454742	CUST_25233_PI439685186	0.0518702	1.31474
ENSG00000251751	NA	NA	CUST_25361_PI439685186	0.00637943	1.35855
ENSG00000252051	0.0113122	#NAME?	CUST_25373_PI439685186	0.0167604	2.04846
ENSG00000252139	NA	NA	CUST_86254_PI439685186	0.014024	0.217862
ENSG00000252236	0.00579183	#NAME?	CUST_79476_PI439685186	0.0254256	1.6934
ENSG00000253006	0.0491222	3.37357	CUST_25403_PI439685186	0.300614	0.792823
ENSG00000253102	0.0449235	0.380243	CUST_24994_PI439685186	0.238338	1.23798
ENSG00000253105	0.00101988	-1.33623	CUST_25960_PI439685186	0.78721	0.970622
ENSG00000253111	0.0283075	-0.879517	CUST_25888_PI439685186	0.148938	1.24496
ENSG00000253121	0.332198	Inf	CUST_25844_PI439685186	0.00551755	1.1962
ENSG00000253123	0.00221844	-0.676185	CUST_25571_PI439685186	0.29544	1.18271
ENSG00000253125	0.0106627	-0.868354	CUST_25645_PI439685186	0.274796	1.14312
ENSG00000253141	6.23e-05	-2.56119	CUST_25554_PI439685186	0.95195	1.02842
ENSG00000253161	0.130845	-0.235494	CUST_25954_PI439685186	0.026653	1.34228
ENSG00000253172	0.0449133	1.44409	CUST_25811_PI439685186	0.239366	1.18029
ENSG00000253187	5.67e-06	0.780239	CUST_26080_PI439685186	0.109703	1.52246
ENSG00000253196	0.00134289	-1.51779	CUST_26065_PI439685186	0.277229	1.25903
ENSG00000253238	0.047927	0.302804	CUST_25894_PI439685186	0.481823	1.30234
ENSG00000253263	0.0489143	0.893167	CUST_26081_PI439685186	0.385733	1.20987
ENSG00000253266	1.9e-05	-1.54021	CUST_25443_PI439685186	0.0487214	1.44499
ENSG00000253315	0.00380354	-1.85753	CUST_89575_PI439685186	0.952407	1.01773
ENSG00000253322	0.573514	0.311821	CUST_25722_PI439685186	0.0095925	1.29481
ENSG00000253343	0.0464234	-3.16151	CUST_26100_PI439685186	0.505392	1.02571
ENSG00000253355	0.0296861	-1.41264	CUST_25720_PI439685186	0.213616	1.72047
ENSG00000253356	0.0295689	-1.06438	CUST_25744_PI439685186	0.915332	1.21107
ENSG00000253357	7.25e-06	-1.61211	CUST_25416_PI439685186	0.0331422	0.152606
ENSG00000253361	0.000714083	-1.64916	CUST_25850_PI439685186	0.04536	2.05492
ENSG00000253373	0.0219084	#NAME?	CUST_25759_PI439685186	0.212611	0.830797
ENSG00000253379	0.000464597	-0.976804	CUST_25512_PI439685186	0.0205553	0.43188
ENSG00000253390	0.0088519	0.79847	CUST_25781_PI439685186	0.80675	1.05605
ENSG00000253395	0.0121714	0.544808	CUST_26135_PI439685186	0.392241	1.13562
ENSG00000253404	0.0435421	0.667848	CUST_89564_PI439685186	0.18499	2.02551
ENSG00000253405	0.000243934	-1.31885	CUST_25597_PI439685186	0.862211	1.03756
ENSG00000253428	0.0126412	-3.36667	CUST_90387_PI439685186	0.237168	1.14653
ENSG00000253434	0.16048	#NAME?	CUST_25862_PI439685186	0.0496125	2.25404
ENSG00000253438	2.8e-11	2.43218	CUST_25620_PI439685186	0.0718683	2.28315
ENSG00000253445	0.724117	0.461888	CUST_25682_PI439685186	0.0319103	0.527011
ENSG00000253471	0.00207204	1.41485	CUST_26093_PI439685186	0.0920215	3.27604
ENSG00000253474	0.0115211	-2.08284	CUST_25673_PI439685186	0.270108	1.17252
ENSG00000253496	0.0231146	-2.56743	CUST_25827_PI439685186	0.596218	1.13289
ENSG00000253513	0.0421852	-1.11878	CUST_89625_PI439685186	0.294234	1.95641
ENSG00000253519	0.00530047	-1.60275	CUST_25500_PI439685186	0.218395	0.690957
ENSG00000253535	0.036265	0.799216	CUST_25591_PI439685186	0.695991	0.403099
ENSG00000253549	0.0365144	-2.01378	CUST_25864_PI439685186	0.26237	1.84965
ENSG00000253552	0.000993447	-0.899603	CUST_25439_PI439685186	0.858383	0.971261
ENSG00000253553	0.000925647	-1.32744	CUST_25767_PI439685186	0.701731	0.932348
ENSG00000253563	0.000581126	1.74225	CUST_88091_PI439685186	0.41936	1.0277
ENSG00000253582	0.00277825	-0.456846	CUST_25552_PI439685186	0.892989	1.0823
ENSG00000253584	0.0266279	5.58215	CUST_25925_PI439685186	0.0179907	1.562
ENSG00000253607	0.0127808	0.916077	CUST_25815_PI439685186	0.0840283	1.15824
ENSG00000253608	2.68e-06	-1.46455	CUST_88287_PI439685186	0.284802	1.68408
ENSG00000253616	0.00088398	-1.14108	CUST_25765_PI439685186	0.0926772	1.56487
ENSG00000253632	0.000620264	-4.54715	CUST_25793_PI439685186	0.767932	1.04105
ENSG00000253633	0.029061	-1.16764	CUST_25646_PI439685186	0.572531	1.60656
ENSG00000253643	0.0380534	0.313087	CUST_25429_PI439685186	0.586595	0.956171
ENSG00000253647	3.43e-06	-1.45128	CUST_88393_PI439685186	0.220967	0.344769
ENSG00000253653	0.0141226	0.876017	CUST_25446_PI439685186	0.342659	2.71965
ENSG00000253658	0.018659	-0.861586	CUST_25598_PI439685186	0.0723078	1.31421
ENSG00000253661	0.0232061	-2.30642	CUST_25987_PI439685186	0.270735	1.21171
ENSG00000253666	0.00711492	-1.5698	CUST_25872_PI439685186	0.939339	1.00783
ENSG00000253669	0.0492882	-0.618823	CUST_25481_PI439685186	0.870996	1.29789
ENSG00000253690	0.0401578	-2.72886	CUST_25861_PI439685186	0.422057	0.110062
ENSG00000253702	0.00156214	-2.14542	CUST_25997_PI439685186	0.255697	0.299287
ENSG00000253704	0.00860712	-0.333736	CUST_25995_PI439685186	0.933569	1.04934
ENSG00000253716	0.0371544	0.270306	CUST_25675_PI439685186	0.259573	2.14373
ENSG00000253726	0.332198	#NAME?	CUST_88668_PI439685186	0.0447849	1.22656
ENSG00000253730	3.28e-07	-1.77017	CUST_26002_PI439685186	0.257947	0.89696
ENSG00000253741	0.00429296	-0.597581	CUST_87523_PI439685186	0.245278	1.84451
ENSG00000253796	0.0333138	-1.17119	CUST_25907_PI439685186	0.977372	1.15832
ENSG00000253807	0.0301541	-1.53237	CUST_25654_PI439685186	0.702143	0.951389
ENSG00000253809	0.0025352	-4.39667	CUST_25908_PI439685186	0.314344	0.297902
ENSG00000253832	0.0236867	-3.50667	CUST_25935_PI439685186	0.46582	0.795374
ENSG00000253837	0.0146619	-0.228619	CUST_25428_PI439685186	0.153602	0.563292
ENSG00000253875	0.00337301	-1.5441	CUST_25842_PI439685186	0.684099	0.892542
ENSG00000253879	0.0422488	#NAME?	CUST_25816_PI439685186	0.341228	0.788437
ENSG00000253892	0.042209	-0.837769	CUST_25557_PI439685186	0.102044	1.35531
ENSG00000253893	0.00768348	-1.11456	CUST_25655_PI439685186	0.0155362	0.667081
ENSG00000253911	0.0394635	2.79147	CUST_25423_PI439685186	0.0697428	1.73067
ENSG00000253929	9.8e-05	1.03422	CUST_25847_PI439685186	0.346354	1.38623
ENSG00000253959	0.0388356	-2.63013	CUST_26022_PI439685186	0.481785	1.45065
ENSG00000253960	0.0450228	0.684965	CUST_25470_PI439685186	0.152145	1.25152
ENSG00000253968	0.021447	-1.44825	CUST_26018_PI439685186	0.334764	0.724528
ENSG00000253972	0.0152146	0.881371	CUST_25786_PI439685186	0.508669	3.45127
ENSG00000253973	0.000180056	-1.41492	CUST_25825_PI439685186	0.392273	0.662104
ENSG00000253986	4.25e-06	1.11552	CUST_25551_PI439685186	0.288361	1.16673
ENSG00000254006	0.0106922	-0.61709	CUST_25897_PI439685186	0.0445388	2.71973
ENSG00000254018	0.0316293	4.44346	CUST_26054_PI439685186	0.21195	1.02171
ENSG00000254027	9.67e-05	1.9294	CUST_25452_PI439685186	0.0207197	1.29628
ENSG00000254031	0.0148844	-1.13837	CUST_25856_PI439685186	0.225295	2.3492
ENSG00000254033	1	-0.480787	CUST_25513_PI439685186	0.0140452	1.68093
ENSG00000254040	0.00351956	-1.06817	CUST_25492_PI439685186	0.793306	1.0518
ENSG00000254044	0.0375865	-1.90181	CUST_25507_PI439685186	0.190797	1.75906
ENSG00000254060	0.763445	0.547652	CUST_25521_PI439685186	0.0221624	1.449
ENSG00000254100	0.00907076	-1.23316	CUST_25662_PI439685186	0.0190785	0.0889771
ENSG00000254109	0.00221844	-0.570535	CUST_25660_PI439685186	0.0753344	0.816324
ENSG00000254130	0.21214	3.08954	CUST_88311_PI439685186	0.0108996	1.48564
ENSG00000254138	0.0491222	-2.51433	CUST_26057_PI439685186	0.178105	1.2934
ENSG00000254139	0.000735312	-1.17382	CUST_89587_PI439685186	0.193341	2.30711
ENSG00000254162	0.000376182	0.93134	CUST_26092_PI439685186	0.0963084	2.42999
ENSG00000254166	5.36e-05	2.18925	CUST_24092_PI439685186	0.616491	1.1507
ENSG00000254187	0.00318486	-1.92911	CUST_25985_PI439685186	0.0192212	0.289095
ENSG00000254246	0.0441161	1.60152	CUST_25459_PI439685186	0.960123	0.998693
ENSG00000254251	0.0330555	-1.32914	CUST_25478_PI439685186	0.0382536	0.340825
ENSG00000254254	0.000679569	-1.93265	CUST_25928_PI439685186	0.0934908	2.24758
ENSG00000254261	0.0241917	4.458	CUST_26035_PI439685186	0.06261	1.20421
ENSG00000254271	0.0209952	0.463154	CUST_25477_PI439685186	0.0832144	1.62594
ENSG00000254281	0.000737359	-0.735143	CUST_25490_PI439685186	0.270217	0.622841
ENSG00000254286	0.000666455	0.567144	CUST_25468_PI439685186	0.110231	2.73244
ENSG00000254295	0.00358887	-1.96387	CUST_25661_PI439685186	0.123874	1.35053
ENSG00000254306	0.958983	0.381231	CUST_25461_PI439685186	0.0342188	1.39033
ENSG00000254380	NA	NA	CUST_25728_PI439685186	0.0421526	1.32816
ENSG00000254389	2.54e-07	0.972938	CUST_86664_PI439685186	0.313928	1.99803
ENSG00000254401	0.00324451	-0.98928	CUST_26198_PI439685186	0.134375	0.69967
ENSG00000254417	0.00204642	-4.26479	CUST_26516_PI439685186	0.514113	1.18289
ENSG00000254418	0.232849	-0.584762	CUST_26711_PI439685186	0.014813	0.295196
ENSG00000254420	0.159269	0.816005	CUST_26698_PI439685186	0.02567	0.785524
ENSG00000254427	0.00104327	-0.652283	CUST_26137_PI439685186	0.521328	1.17479
ENSG00000254451	0.142054	-0.942359	CUST_26714_PI439685186	0.0363281	1.44197
ENSG00000254452	NA	NA	CUST_26274_PI439685186	0.0112983	1.37521
ENSG00000254456	0.0422488	Inf	CUST_26633_PI439685186	0.835874	1.07353
ENSG00000254458	0.103828	-1.0963	CUST_26687_PI439685186	0.000572321	1.1717
ENSG00000254480	0.000571734	0.796484	CUST_87929_PI439685186	0.249291	3.35343
ENSG00000254485	0.838509	0.128054	CUST_23636_PI439685186	0.0185101	1.36001
ENSG00000254489	4.57e-06	-1.24589	CUST_26202_PI439685186	0.979304	1.01157
ENSG00000254501	0.00254064	0.489231	CUST_26390_PI439685186	0.481533	1.11831
ENSG00000254508	0.0109106	-2.72122	CUST_88941_PI439685186	0.483318	0.879034
ENSG00000254510	2.34e-07	-1.5567	CUST_26219_PI439685186	0.0994528	0.209675
ENSG00000254519	0.332198	Inf	CUST_35229_PI439685186	0.0221569	1.41998
ENSG00000254528	0.00102636	-0.863524	CUST_26170_PI439685186	0.0712794	0.822377
ENSG00000254531	0.000303486	0.847344	CUST_26409_PI439685186	0.08493	2.29237
ENSG00000254548	0.762436	-0.383103	CUST_26336_PI439685186	0.0492614	1.35458
ENSG00000254560	0.00112012	-1.98861	CUST_26517_PI439685186	0.776684	0.910203
ENSG00000254587	0.00924951	2.13595	CUST_26314_PI439685186	0.385067	1.26286
ENSG00000254604	0.0276331	0.332511	CUST_26371_PI439685186	0.0513386	1.18903
ENSG00000254607	0.00100141	-2.01524	CUST_88937_PI439685186	0.741271	1.08285
ENSG00000254615	2.54e-07	-1.20647	CUST_25824_PI439685186	0.0730222	0.675651
ENSG00000254632	0.0474325	-1.87933	CUST_26652_PI439685186	0.500466	0.869824
ENSG00000254641	NA	NA	CUST_26305_PI439685186	0.0115915	0.509046
ENSG00000254645	0.0244362	3.10578	CUST_26149_PI439685186	0.828946	1.05417
ENSG00000254648	3.96e-06	-1.11948	CUST_26230_PI439685186	0.741038	0.996856
ENSG00000254649	0.188954	-0.841533	CUST_26281_PI439685186	0.0326477	1.37072
ENSG00000254662	0.00930796	0.46587	CUST_26696_PI439685186	0.092614	1.58638
ENSG00000254665	NA	NA	CUST_26427_PI439685186	0.00218375	0.335115
ENSG00000254670	8.2e-05	-1.17349	CUST_26630_PI439685186	0.137358	0.286885
ENSG00000254671	0.00390637	0.910815	CUST_89489_PI439685186	0.358631	1.2979
ENSG00000254675	2.58e-06	-1.8263	CUST_26259_PI439685186	0.223941	0.746401
ENSG00000254682	0.0492882	0.38093	CUST_26415_PI439685186	0.417679	1.60144
ENSG00000254718	0.000945803	0.996225	CUST_26593_PI439685186	0.428769	1.34239
ENSG00000254731	0.00957948	-0.49907	CUST_26220_PI439685186	0.3109	0.671002
ENSG00000254768	0.0035333	-1.7302	CUST_26345_PI439685186	0.647053	1.18875
ENSG00000254777	0.000440355	-1.08213	CUST_26323_PI439685186	0.869869	0.990009
ENSG00000254813	0.277204	-1.04881	CUST_90756_PI439685186	0.0361626	1.47302
ENSG00000254821	0.128539	0.794834	CUST_26335_PI439685186	0.0184216	1.44004
ENSG00000254847	0.000515619	-0.799439	CUST_26214_PI439685186	0.259846	1.12184
ENSG00000254854	0.0348295	0.497224	CUST_88961_PI439685186	0.286957	1.38685
ENSG00000254859	0.0354395	-0.504067	CUST_26474_PI439685186	0.710516	1.05129
ENSG00000254863	0.00551808	-4.13469	CUST_26153_PI439685186	0.144592	1.35431
ENSG00000254880	0.0250369	-0.966665	CUST_89129_PI439685186	0.843341	1.12641
ENSG00000254894	NA	NA	CUST_26252_PI439685186	0.0124284	0.100796
ENSG00000254896	1.43e-05	-3.11752	CUST_26675_PI439685186	0.468584	1.02918
ENSG00000254910	2.86e-05	-0.74414	CUST_26249_PI439685186	0.702893	1.32487
ENSG00000254936	0.0330453	0.939063	CUST_26254_PI439685186	0.742073	0.962489
ENSG00000254942	NA	NA	CUST_26234_PI439685186	0.0405117	5.4697
ENSG00000254943	0.00293221	#NAME?	CUST_26140_PI439685186	0.137666	0.292841
ENSG00000254966	0.00184624	-0.55356	CUST_26297_PI439685186	0.361286	1.24356
ENSG00000254972	0.445781	-1.21233	CUST_26595_PI439685186	0.0043522	0.388761
ENSG00000254973	5.67e-06	1.21236	CUST_26423_PI439685186	0.202257	2.9392
ENSG00000254981	0.00189383	-1.05342	CUST_26643_PI439685186	0.508625	0.872815
ENSG00000254987	0.000946004	-1.62529	CUST_26653_PI439685186	0.702299	1.07403
ENSG00000254988	1.97e-05	2.9007	CUST_26445_PI439685186	0.10723	27.6551
ENSG00000254991	0.000258311	-1.37555	CUST_23780_PI439685186	0.632536	0.748644
ENSG00000255005	0.0464234	2.74275	CUST_26520_PI439685186	0.845713	1.00599
ENSG00000255007	8.69e-07	1.49052	CUST_26293_PI439685186	0.0784694	2.53885
ENSG00000255008	0.00151919	-1.33618	CUST_26660_PI439685186	0.749725	0.955555
ENSG00000255020	0.00764296	-0.855082	CUST_90534_PI439685186	0.265133	1.36749
ENSG00000255021	0.00586164	-1.29935	CUST_26190_PI439685186	0.284592	0.861516
ENSG00000255026	0.0202707	-1.14961	CUST_26678_PI439685186	0.532378	1.17354
ENSG00000255028	0.0219084	Inf	CUST_26623_PI439685186	0.499857	1.02544
ENSG00000255052	0.0011498	-1.06475	CUST_21329_PI439685186	0.0846445	0.794208
ENSG00000255060	0.0422488	#NAME?	CUST_26561_PI439685186	0.614798	1.10942
ENSG00000255108	0.00120669	0.764833	CUST_26391_PI439685186	0.216029	1.16773
ENSG00000255114	0.0285765	0.428154	CUST_26557_PI439685186	0.313554	1.87798
ENSG00000255118	0.00605939	0.915185	CUST_19093_PI439685186	0.323877	1.90092
ENSG00000255129	5.37e-07	-1.13111	CUST_26241_PI439685186	0.534668	1.11551
ENSG00000255130	0.00197357	-1.71675	CUST_26231_PI439685186	0.275083	1.29109
ENSG00000255145	0.0383649	0.255704	CUST_87487_PI439685186	0.105118	1.70275
ENSG00000255158	0.00232029	-0.895237	CUST_26331_PI439685186	0.0105332	0.151421
ENSG00000255159	0.00464218	-1.2984	CUST_26624_PI439685186	0.0110496	0.282641
ENSG00000255182	0.192173	0.490692	CUST_26286_PI439685186	0.0430378	1.54709
ENSG00000255191	0.135673	-1.02855	CUST_26689_PI439685186	0.039432	1.5669
ENSG00000255198	0.239813	0.48559	CUST_28649_PI439685186	0.0343712	1.5943
ENSG00000255202	0.00732107	-2.39092	CUST_26707_PI439685186	0.161261	0.757508
ENSG00000255209	NA	NA	CUST_26266_PI439685186	0.0487872	1.27008
ENSG00000255224	0.0136171	0.500019	CUST_26146_PI439685186	0.253361	2.0046
ENSG00000255236	0.00966564	0.921031	CUST_26313_PI439685186	0.837442	0.993874
ENSG00000255240	2.55e-06	1.36089	CUST_26197_PI439685186	0.193932	1.83529
ENSG00000255241	0.0195015	-1.81057	CUST_26361_PI439685186	0.460195	0.822884
ENSG00000255247	0.732833	-0.648627	CUST_26403_PI439685186	0.0232958	1.26982
ENSG00000255248	1.19e-06	-1.13913	CUST_26136_PI439685186	0.161287	0.239534
ENSG00000255250	0.0123887	-0.808128	CUST_26627_PI439685186	0.722052	0.951104
ENSG00000255258	0.0422488	#NAME?	CUST_88895_PI439685186	0.546362	1.16914
ENSG00000255267	0.00850769	-3.13477	CUST_89057_PI439685186	0.0617014	1.40005
ENSG00000255269	0.634672	-1.37283	CUST_35292_PI439685186	0.00455734	3.22937
ENSG00000255270	0.188954	-0.717458	CUST_26350_PI439685186	0.0142757	0.550727
ENSG00000255301	NA	NA	CUST_26389_PI439685186	0.0480017	1.4847
ENSG00000255325	0.00621255	-1.91937	CUST_26458_PI439685186	0.89274	1.23185
ENSG00000255326	0.00254064	-0.717425	CUST_90238_PI439685186	0.108118	0.839074
ENSG00000255328	0.00247084	-0.740525	CUST_26709_PI439685186	0.336799	0.662176
ENSG00000255345	0.0422488	#NAME?	CUST_26206_PI439685186	0.829016	1.12487
ENSG00000255364	0.000255082	-2.66624	CUST_26682_PI439685186	0.246873	2.68042
ENSG00000255366	0.00211953	-0.552208	CUST_26347_PI439685186	0.101423	0.676446
ENSG00000255367	2.55e-06	-1.15015	CUST_89276_PI439685186	0.0664897	0.408812
ENSG00000255371	NA	NA	CUST_26639_PI439685186	0.00587184	1.33862
ENSG00000255389	0.000131196	-0.709578	CUST_26543_PI439685186	0.0242857	0.35321
ENSG00000255399	0.00221844	-1.58642	CUST_26605_PI439685186	0.43065	0.831099
ENSG00000255404	NA	NA	CUST_26506_PI439685186	0.0264496	1.53312
ENSG00000255406	0.00344568	-2.33798	CUST_26581_PI439685186	0.0464226	1.73248
ENSG00000255420	0.16048	#NAME?	CUST_89082_PI439685186	0.0497972	2.01453
ENSG00000255427	0.00371109	-5.64564	CUST_26289_PI439685186	0.982835	0.987436
ENSG00000255428	0.000832349	-2.22175	CUST_87673_PI439685186	0.764997	0.960902
ENSG00000255434	0.00265705	-0.765265	CUST_26597_PI439685186	0.733376	1.20662
ENSG00000255435	0.00317223	0.694362	CUST_26208_PI439685186	0.560691	1.17171
ENSG00000255441	0.0107724	-1.32847	CUST_26278_PI439685186	0.293891	2.3381
ENSG00000255443	0.0332639	-0.87035	CUST_26386_PI439685186	0.368149	4.36843
ENSG00000255446	6.09e-06	-2.32074	CUST_26392_PI439685186	0.63936	1.07622
ENSG00000255447	0.694058	0.00597856	CUST_26692_PI439685186	0.0461052	0.485607
ENSG00000255456	0.0441161	-0.97448	CUST_26416_PI439685186	0.875409	0.959416
ENSG00000255458	0.0233035	0.352703	CUST_26265_PI439685186	0.184823	1.84581
ENSG00000255495	0.00211953	-0.836421	CUST_26368_PI439685186	0.00556838	0.393381
ENSG00000255496	0.0148479	-1.24597	CUST_26478_PI439685186	0.223821	1.02112
ENSG00000255517	0.000945803	0.437573	CUST_26166_PI439685186	0.0356166	1.29414
ENSG00000255523	1.12e-05	2.71633	CUST_26559_PI439685186	0.223822	2.15305
ENSG00000255545	7.99e-11	2.25104	CUST_26364_PI439685186	0.145518	2.47008
ENSG00000255546	0.0279731	-1.88583	CUST_26444_PI439685186	0.76781	1.14411
ENSG00000255557	0.0170996	-1.49104	CUST_26710_PI439685186	0.164883	2.14545
ENSG00000255568	0.0104532	0.434128	CUST_88824_PI439685186	0.033588	1.46259
ENSG00000255571	0.076673	-0.197479	CUST_28282_PI439685186	0.0381723	0.724508
ENSG00000255580	0.0743813	1.78027	CUST_26750_PI439685186	0.0280681	3.46569
ENSG00000255606	0.000128774	-1.59179	CUST_26999_PI439685186	0.0591082	1.14456
ENSG00000255621	0.27205	-0.154703	CUST_26980_PI439685186	0.0111894	1.04206
ENSG00000255647	0.459523	-0.166798	CUST_34170_PI439685186	0.0402115	1.31125
ENSG00000255648	0.000592545	-4.73389	CUST_26792_PI439685186	0.156133	1.16056
ENSG00000255652	0.0190523	-0.578979	CUST_27064_PI439685186	0.604712	1.13395
ENSG00000255655	0.0252143	-0.641471	CUST_26893_PI439685186	0.0038057	0.512366
ENSG00000255660	0.0154371	-2.11529	CUST_87768_PI439685186	0.613293	1.10056
ENSG00000255693	0.000313704	1.15012	CUST_26730_PI439685186	0.418306	1.57326
ENSG00000255737	0.018886	0.384704	CUST_86759_PI439685186	0.0640538	1.18889
ENSG00000255750	0.0242682	-0.695678	CUST_26944_PI439685186	0.120133	0.227748
ENSG00000255760	0.0263272	-1.57388	CUST_26735_PI439685186	0.2405	0.34017
ENSG00000255774	0.00010556	-2.47662	CUST_26948_PI439685186	0.689546	0.902078
ENSG00000255775	0.0365976	-0.786293	CUST_26872_PI439685186	0.368409	0.824444
ENSG00000255850	0.000936799	-1.22174	CUST_89268_PI439685186	0.269427	1.21729
ENSG00000255864	0.0746392	-0.853238	CUST_20944_PI439685186	0.00527532	0.323059
ENSG00000255874	0.0112837	-0.607341	CUST_86906_PI439685186	0.679019	1.32685
ENSG00000255882	0.0288453	-2.33296	CUST_27042_PI439685186	0.481834	0.684009
ENSG00000255920	2.3e-05	-1.07772	CUST_26813_PI439685186	0.00721668	0.312722
ENSG00000255929	9.08e-05	-2.18718	CUST_89795_PI439685186	0.819874	1.0287
ENSG00000255968	0.0175836	0.629431	CUST_26741_PI439685186	0.901573	0.89159
ENSG00000255970	1	0.0928767	CUST_88468_PI439685186	0.0382378	1.24913
ENSG00000255992	0.00432441	-0.640206	CUST_26868_PI439685186	0.213159	1.08993
ENSG00000256001	0.000482487	-1.18547	CUST_26729_PI439685186	0.0880821	0.512903
ENSG00000256008	0.00283387	-1.77152	CUST_26905_PI439685186	0.185556	1.58554
ENSG00000256039	0.0420829	-0.927464	CUST_27019_PI439685186	0.241538	0.243951
ENSG00000256050	0.0359527	-0.870326	CUST_26898_PI439685186	0.531397	1.0817
ENSG00000256116	0.0343398	-0.250128	CUST_26728_PI439685186	0.00947581	2.01447
ENSG00000256124	1.7e-06	-2.23051	CUST_26856_PI439685186	0.811661	1.10173
ENSG00000256128	0.827381	-0.00895372	CUST_27017_PI439685186	0.0426578	0.631535
ENSG00000256137	NA	NA	CUST_27001_PI439685186	0.0156944	1.63331
ENSG00000256139	1.74e-05	-1.35707	CUST_26934_PI439685186	0.0361656	0.137855
ENSG00000256164	1.3e-05	-1.1424	CUST_90712_PI439685186	0.0691702	0.158374
ENSG00000256196	0.010456	1.52152	CUST_26995_PI439685186	0.250024	1.35961
ENSG00000256197	0.0422488	Inf	CUST_26887_PI439685186	0.860375	0.926547
ENSG00000256232	0.00109959	-1.76443	CUST_90302_PI439685186	0.881348	1.15423
ENSG00000256262	0.0905897	-0.504346	CUST_23807_PI439685186	0.0459837	0.312405
ENSG00000256268	8.51e-05	-2.11569	CUST_26870_PI439685186	0.342888	1.1497
ENSG00000256288	0.157352	-0.739439	CUST_26865_PI439685186	0.0253716	1.2722
ENSG00000256299	0.0777702	-0.825683	CUST_26969_PI439685186	0.0256272	0.538814
ENSG00000256321	2.39e-05	-2.48168	CUST_26722_PI439685186	0.899626	0.990268
ENSG00000256339	0.0333707	3.40628	CUST_22274_PI439685186	0.365807	2.44218
ENSG00000256443	0.00529763	0.678614	CUST_26918_PI439685186	0.399254	1.2668
ENSG00000256508	9.4e-07	-1.21069	CUST_29230_PI439685186	0.825697	1.07345
ENSG00000256538	0.0348127	-0.665015	CUST_26819_PI439685186	0.129449	1.21562
ENSG00000256542	5.61e-08	-2.26287	CUST_26825_PI439685186	0.167643	1.3742
ENSG00000256576	0.467318	-0.175931	CUST_90297_PI439685186	0.0308422	0.424545
ENSG00000256609	0.00704132	-1.42875	CUST_26761_PI439685186	0.0172311	1.24583
ENSG00000256615	0.025114	-2.05393	CUST_26938_PI439685186	0.90429	0.992414
ENSG00000256628	0.00860712	0.207391	CUST_86527_PI439685186	0.110754	1.18151
ENSG00000256637	0.0236867	-3.24777	CUST_26816_PI439685186	0.429614	1.3523
ENSG00000256654	0.000507475	-2.94797	CUST_26839_PI439685186	0.815024	0.992572
ENSG00000256659	0.332198	Inf	CUST_88268_PI439685186	0.0233073	1.60596
ENSG00000256686	0.00075502	-2.34556	CUST_26794_PI439685186	0.918786	1.01638
ENSG00000256690	0.0396082	0.386734	CUST_26755_PI439685186	0.275849	1.98152
ENSG00000256695	0.0422488	Inf	CUST_26793_PI439685186	0.922504	1.0307
ENSG00000256747	0.0316162	-1.96824	CUST_27062_PI439685186	0.462543	1.09614
ENSG00000256751	4.48e-09	-1.86313	CUST_26953_PI439685186	0.0100901	0.605086
ENSG00000256803	0.0422488	#NAME?	CUST_27010_PI439685186	0.52431	0.685338
ENSG00000256810	0.0326367	-1.59417	CUST_26744_PI439685186	0.0345486	1.17877
ENSG00000256824	0.0331606	-0.800119	CUST_26800_PI439685186	0.541001	0.838335
ENSG00000256884	1.51e-06	-4.22702	CUST_89755_PI439685186	0.112131	1.20548
ENSG00000256897	0.0179639	-0.506711	CUST_26908_PI439685186	0.104163	1.28897
ENSG00000256940	5.69e-08	1.10084	CUST_26848_PI439685186	0.129388	5.24
ENSG00000256943	0.0386401	-0.845825	CUST_18991_PI439685186	0.053521	1.66046
ENSG00000256947	0.0199878	0.900359	CUST_27032_PI439685186	0.220738	0.743967
ENSG00000256995	9.96e-07	-3.01723	CUST_26845_PI439685186	0.252376	1.08013
ENSG00000257002	4.19e-05	1.23582	CUST_26990_PI439685186	0.0490582	2.34067
ENSG00000257038	0.0163596	-0.348826	CUST_27078_PI439685186	0.509992	0.926968
ENSG00000257042	0.000161983	-1.3492	CUST_26838_PI439685186	0.44638	1.14818
ENSG00000257058	0.0209952	-0.533025	CUST_26837_PI439685186	0.60654	1.05426
ENSG00000257060	0.001299	-1.15837	CUST_26978_PI439685186	0.448112	2.06254
ENSG00000257084	0.0348295	0.472375	CUST_26804_PI439685186	0.00211491	2.48087
ENSG00000257096	NA	NA	CUST_26757_PI439685186	0.0221577	1.35388
ENSG00000257097	0.0322406	-0.868571	CUST_26763_PI439685186	0.137954	1.3107
ENSG00000257167	0.0104532	0.438607	CUST_27084_PI439685186	0.648449	1.40165
ENSG00000257193	0.0281991	-4.84883	CUST_27150_PI439685186	0.451047	1.12112
ENSG00000257225	0.0122435	-1.32863	CUST_27167_PI439685186	0.167613	1.32303
ENSG00000257239	0.0149785	-1.42277	CUST_27337_PI439685186	0.603454	1.13276
ENSG00000257242	0.0152099	-0.263751	CUST_27216_PI439685186	0.436814	0.791101
ENSG00000257259	0.000932628	-1.98157	CUST_27428_PI439685186	0.107123	1.08323
ENSG00000257262	0.0197378	-2.66413	CUST_27246_PI439685186	0.125572	1.18948
ENSG00000257268	0.0422488	Inf	CUST_27361_PI439685186	0.154657	1.33357
ENSG00000257271	0.012377	-1.82052	CUST_27191_PI439685186	0.9081	0.993389
ENSG00000257275	0.00279901	-0.0485912	CUST_27517_PI439685186	0.510401	1.18179
ENSG00000257284	1	-0.526153	CUST_27290_PI439685186	0.0394057	1.30103
ENSG00000257303	8.69e-07	-0.607298	CUST_27275_PI439685186	0.58361	0.906401
ENSG00000257322	0.00827446	1.12434	CUST_27140_PI439685186	0.982022	1.34956
ENSG00000257337	0.467318	0.180383	CUST_27262_PI439685186	0.0221319	0.520685
ENSG00000257342	NA	NA	CUST_27269_PI439685186	0.0491133	1.11883
ENSG00000257354	0.918841	0.126456	CUST_27317_PI439685186	0.00841421	2.04528
ENSG00000257407	0.0443505	-1.00446	CUST_27412_PI439685186	0.248418	0.77601
ENSG00000257433	0.0396082	-0.207781	CUST_27164_PI439685186	0.0112416	0.759149
ENSG00000257477	0.0082603	-1.51585	CUST_27222_PI439685186	0.909026	0.994139
ENSG00000257509	0.0401759	0.424395	CUST_27118_PI439685186	0.446478	0.914295
ENSG00000257514	0.0124591	2.86795	CUST_27119_PI439685186	0.0622646	2.35995
ENSG00000257515	0.00293221	#NAME?	CUST_27281_PI439685186	0.844472	1.21937
ENSG00000257556	2.77e-07	-1.04748	CUST_27114_PI439685186	0.101434	0.322306
ENSG00000257582	1.39e-11	5.08088	CUST_27423_PI439685186	0.141113	1.19234
ENSG00000257588	0.278337	-0.509693	CUST_88639_PI439685186	0.0454018	0.0805354
ENSG00000257595	0.00467237	-0.640787	CUST_27234_PI439685186	0.560004	0.883136
ENSG00000257605	0.0011498	0.504476	CUST_27313_PI439685186	0.0927508	0.824883
ENSG00000257607	NA	NA	CUST_27255_PI439685186	0.02161	1.19286
ENSG00000257642	0.00021753	-2.28897	CUST_89463_PI439685186	0.626894	0.937783
ENSG00000257654	0.0489872	1.7746	CUST_27464_PI439685186	0.440092	0.620629
ENSG00000257657	0.00445194	-1.13424	CUST_27367_PI439685186	0.265905	1.62638
ENSG00000257660	2.77e-07	1.1403	CUST_88444_PI439685186	0.0692616	3.05331
ENSG00000257681	0.0305456	0.485575	CUST_27300_PI439685186	0.546421	1.13832
ENSG00000257696	0.938665	0.0518023	CUST_27338_PI439685186	0.011976	1.37351
ENSG00000257732	0.0160544	-2.88381	CUST_27288_PI439685186	0.105434	1.29088
ENSG00000257746	0.00491138	2.08794	CUST_27408_PI439685186	0.816549	1.00201
ENSG00000257750	0.16048	Inf	CUST_27379_PI439685186	0.0140748	1.38284
ENSG00000257771	0.110957	-0.920472	CUST_27141_PI439685186	0.0256752	0.685899
ENSG00000257815	0.918841	0.0535315	CUST_27264_PI439685186	0.0395025	2.24621
ENSG00000257817	5.05e-05	-0.680479	CUST_27404_PI439685186	0.219304	0.53705
ENSG00000257829	0.000194622	-1.21235	CUST_27446_PI439685186	0.708197	0.943759
ENSG00000257839	NA	NA	CUST_27159_PI439685186	0.0401007	0.430148
ENSG00000257859	0.00324791	-0.876139	CUST_27142_PI439685186	0.164746	1.19808
ENSG00000257883	0.029884	1.74418	CUST_27109_PI439685186	0.728532	1.23189
ENSG00000257894	0.0233035	-0.494012	CUST_27272_PI439685186	0.364918	0.797058
ENSG00000257906	0.00579689	-1.80837	CUST_90689_PI439685186	0.296956	0.658052
ENSG00000257913	0.0359762	0.418797	CUST_27171_PI439685186	0.374072	1.30055
ENSG00000257920	0.332198	#NAME?	CUST_27144_PI439685186	0.0015674	1.6231
ENSG00000257947	0.967206	-0.0947156	CUST_27456_PI439685186	0.0187391	1.70643
ENSG00000257955	0.00883256	1.9377	CUST_27155_PI439685186	0.125906	1.15306
ENSG00000257989	7.41e-07	1.14192	CUST_27147_PI439685186	0.191744	2.66174
ENSG00000258001	0.0384882	-0.74837	CUST_27149_PI439685186	0.473714	0.689596
ENSG00000258026	0.0213137	0.240042	CUST_27127_PI439685186	0.828395	1.26556
ENSG00000258038	0.730881	2.4747	CUST_27232_PI439685186	0.0131793	1.37569
ENSG00000258057	7.73e-05	-0.435139	CUST_27359_PI439685186	0.296477	0.893256
ENSG00000258086	0.0188618	-0.881753	CUST_27472_PI439685186	0.366262	0.814188
[truncated: 1,195 more rows]
