# Supplementary material for: eRNAs and Superenhancer lncRNAs Are Functional in Human Prostate Cancer
Source: Dis Markers. 2020 Sep 22;2020:8847986. doi: 10.1155/2020/8847986 (PMC7532396; doi:10.1155/2020/8847986)
Supplement: Supplementary Materials — Supplementary Figure 1. Comparison of the differentially expressed eRNAs in the microarray and RNA-seq from TCGA. Venn diagram showing the overlap of the differentially expressed eRNAs identified by the microarray generated in our lab and RNA-seq from TCGA. Supplementary Table 1. All the primer sequences used in qRT-PCR assay. Supplementary Table 2. The fold changes and p values of differentially expressed eRNAs in RNA-seq data downloaded from TCGA and microarray data generated in our lab. List of differentially expressed eRNAs in microarrays and TCGA (from RNA-seq). Supplementary Table 3. The raw data of qRT-PCR. Supplementary Table 4. The expression of differentially expressed eRNAs and the same trend differentially expressed target genes and the expression of differentially expressed SE-lncRNAs and the same trend differentially expressed target genes in the microarray data. [file 8847986.f1.zip › Supplementary Table 3.xlsx]

## Sheet: Sheet1
qRT-PCR raw data
Well	Sample Name	Gene Name	Reporter	Cт	Cт Mean
A1	B55930T	β-actin	SYBR	19.9758	20.2258
A2	B55930T	β-actin	SYBR	20.2941	20.2258
A3	B55930T	β-actin	SYBR	20.4075	20.2258
A4	B55930T	LAMB3	SYBR	32.2852	32.4976
A5	B55930T	LAMB3	SYBR	32.71	32.4976
A6	B55930T	LAMB3	SYBR	Undetermined	32.4976
A7	B55930T	TNFAIP3	SYBR	29.5664	29.7059
A8	B55930T	TNFAIP3	SYBR	29.6979	29.7059
A9	B55930T	TNFAIP3	SYBR	29.8535	29.7059
A10	B55930T	HIST1H2E	SYBR	37.545	37.0669
A11	B55930T	HIST1H2E	SYBR	34.953	37.0669
A12	B55930T	HIST1H2E	SYBR	38.7028	37.0669
B1	B55930T	MYC	SYBR	33.7558	33.37
B2	B55930T	MYC	SYBR	33.427	33.37
B3	B55930T	MYC	SYBR	32.9271	33.37
B4	B55930T	AR	SYBR	30.8314	30.6779
B5	B55930T	AR	SYBR	30.8233	30.6779
B6	B55930T	AR	SYBR	30.3789	30.6779
B7	B55930P	β-actin	SYBR	19.1274	19.1507
B8	B55930P	β-actin	SYBR	19.2546	19.1507
B9	B55930P	β-actin	SYBR	19.07	19.1507
B10	B55930P	LAMB3	SYBR	27.1735	27.055
B11	B55930P	LAMB3	SYBR	27.1419	27.055
B12	B55930P	LAMB3	SYBR	26.8498	27.055
C1	B55930P	TNFAIP3	SYBR	27.8524	27.8751
C2	B55930P	TNFAIP3	SYBR	28.2642	27.8751
C3	B55930P	TNFAIP3	SYBR	27.5086	27.8751
C4	B55930P	HIST1H2E	SYBR	Undetermined	34.5647
C5	B55930P	HIST1H2E	SYBR	35.4589	34.5647
C6	B55930P	HIST1H2E	SYBR	33.6705	34.5647
C7	B55930P	MYC	SYBR	33.1785	34.0373
C8	B55930P	MYC	SYBR	34.7443	34.0373
C9	B55930P	MYC	SYBR	34.189	34.0373
C10	B55930P	AR	SYBR	33.2214	32.5554
C11	B55930P	AR	SYBR	32.1223	32.5554
C12	B55930P	AR	SYBR	32.3224	32.5554
D1	B50419T	β-actin	SYBR	22.6206	22.4568
D2	B50419T	β-actin	SYBR	22.3758	22.4568
D3	B50419T	β-actin	SYBR	22.3741	22.4568
D4	B50419T	LAMB3	SYBR	33.5798	34.3313
D5	B50419T	LAMB3	SYBR	34.9192	34.3313
D6	B50419T	LAMB3	SYBR	34.4949	34.3313
D7	B50419T	TNFAIP3	SYBR	30.9182	30.8213
D8	B50419T	TNFAIP3	SYBR	30.9599	30.8213
D9	B50419T	TNFAIP3	SYBR	30.5857	30.8213
D10	B50419T	HIST1H3E	SYBR	35.9676	34.9514
D11	B50419T	HIST1H3E	SYBR	34.1549	34.9514
D12	B50419T	HIST1H3E	SYBR	34.7317	34.9514
E1	B50419T	MYC	SYBR	34.7256	35.353
E2	B50419T	MYC	SYBR	35.9046	35.353
E3	B50419T	MYC	SYBR	35.4289	35.353
E4	B50419T	AR	SYBR	33.3631	33.25
E5	B50419T	AR	SYBR	33.1615	33.25
E6	B50419T	AR	SYBR	33.2255	33.25
E7	B50419P	β-actin	SYBR	21.5666	21.5098
E8	B50419P	β-actin	SYBR	21.472	21.5098
E9	B50419P	β-actin	SYBR	21.4907	21.5098
E10	B50419P	LAMB3	SYBR	31.2158	31.2325
E11	B50419P	LAMB3	SYBR	31.1442	31.2325
E12	B50419P	LAMB3	SYBR	31.3376	31.2325
F1	B50419P	TNFAIP3	SYBR	28.7912	28.7479
F2	B50419P	TNFAIP3	SYBR	28.6854	28.7479
F3	B50419P	TNFAIP3	SYBR	28.7671	28.7479
F4	B50419P	HIST1H3E	SYBR	35.4363	35.3848
F5	B50419P	HIST1H3E	SYBR	34.9436	35.3848
F6	B50419P	HIST1H3E	SYBR	35.7745	35.3848
F7	B50419P	MYC	SYBR	35.9791	35.6397
F8	B50419P	MYC	SYBR	35.548	35.6397
F9	B50419P	MYC	SYBR	35.3918	35.6397
F10	B50419P	AR	SYBR	33.9136	33.6356
F11	B50419P	AR	SYBR	33.394	33.6356
F12	B50419P	AR	SYBR	33.5991	33.6356
G1	B55903T	β-actin	SYBR	21.791	21.8089
G2	B55903T	β-actin	SYBR	21.933	21.8089
G3	B55903T	β-actin	SYBR	21.7026	21.8089
G4	B55903T	LAMB3	SYBR	32.4323	32.1909
G5	B55903T	LAMB3	SYBR	32.0934	32.1909
G6	B55903T	LAMB3	SYBR	32.0469	32.1909
G7	B55903T	TNFAIP3	SYBR	28.4687	28.3662
G8	B55903T	TNFAIP3	SYBR	28.3381	28.3662
G9	B55903T	TNFAIP3	SYBR	28.2916	28.3662
G10	B55903T	HIST1H3E	SYBR	32.7852	32.4897
G11	B55903T	HIST1H3E	SYBR	32.2096	32.4897
G12	B55903T	HIST1H3E	SYBR	32.4745	32.4897
H1	B55903T	MYC	SYBR	31.2848	31.179
H2	B55903T	MYC	SYBR	31.278	31.179
H3	B55903T	MYC	SYBR	30.974	31.179
H4	B55903T	AR	SYBR	29.9707	30.0492
H5	B55903T	AR	SYBR	29.9707	30.0492
H6	B55903T	AR	SYBR	30.2061	30.0492
A1	B55903P	β-actin	SYBR	21.2844	21.285
A2	B55903P	β-actin	SYBR	21.3681	21.285
A3	B55903P	β-actin	SYBR	21.2026	21.285
A4	B55903P	LAMB3	SYBR	32.196	32.1923
A5	B55903P	LAMB3	SYBR	31.9509	32.1923
A6	B55903P	LAMB3	SYBR	32.4301	32.1923
B1	B55903P	TNFAIP3	SYBR	28.8573	28.9016
B2	B55903P	TNFAIP3	SYBR	28.9518	28.9016
B3	B55903P	TNFAIP3	SYBR	28.8956	28.9016
B4	B55903P	HIST1H3E	SYBR	34.1215	34.2229
B5	B55903P	HIST1H3E	SYBR	34.4349	34.2229
B6	B55903P	HIST1H3E	SYBR	34.1123	34.2229
C1	B55903P	MYC	SYBR	34.6282	34.9646
C2	B55903P	MYC	SYBR	35.3266	34.9646
C3	B55903P	MYC	SYBR	34.939	34.9646
C4	B55903P	AR	SYBR	33.7322	33.5375
C5	B55903P	AR	SYBR	33.9181	33.5375
C6	B55903P	AR	SYBR	32.9623	33.5375
A1	B55930T	β-actin	SYBR	21.3744	21.393
A2	B55930T	β-actin	SYBR	21.3779	21.393
A3	B55930T	β-actin	SYBR	21.4266	21.393
A4	B55930P	β-actin	SYBR	20.1812	20.0907
A5	B55930P	β-actin	SYBR	20.2257	20.0907
A6	B55930P	β-actin	SYBR	19.8651	20.0907
B1	B55930T	ENST00000603283	SYBR	30.499	30.6523
B2	B55930T	ENST00000603283	SYBR	30.7034	30.6523
B3	B55930T	ENST00000603283	SYBR	30.7545	30.6523
B4	B55930P	ENST00000603283	SYBR	26.8569	26.8987
B5	B55930P	ENST00000603283	SYBR	26.9203	26.8987
B6	B55930P	ENST00000603283	SYBR	26.9188	26.8987
C1	B55930T	ENST00000431144	SYBR	31.1436	31.1189
C2	B55930T	ENST00000431144	SYBR	30.6584	31.1189
C3	B55930T	ENST00000431144	SYBR	31.5549	31.1189
C4	B55930P	ENST00000431144	SYBR	29.3847	29.4231
C5	B55930P	ENST00000431144	SYBR	29.874	29.4231
C6	B55930P	ENST00000431144	SYBR	29.0105	29.4231
D1	B55930T	NONHSAT252076	SYBR	30.7199	31.1248
D2	B55930T	NONHSAT252076	SYBR	31.489	31.1248
D3	B55930T	NONHSAT252076	SYBR	31.1655	31.1248
D4	B55930P	NONHSAT252076	SYBR	31.9116	31.9253
D5	B55930P	NONHSAT252076	SYBR	31.8312	31.9253
D6	B55930P	NONHSAT252076	SYBR	32.0332	31.9253
E1	B55930T	ENST00000608741	SYBR	31.885	32.7077
E2	B55930T	ENST00000608741	SYBR	33.234	32.7077
E3	B55930T	ENST00000608741	SYBR	33.0043	32.7077
E4	B55930P	ENST00000608741	SYBR	29.3149	29.2989
E5	B55930P	ENST00000608741	SYBR	29.0879	29.2989
E6	B55930P	ENST00000608741	SYBR	29.4939	29.2989
F1	B55930T	NONHSAT159136	SYBR	34.4714	33.4441
F2	B55930T	NONHSAT159136	SYBR	33.3519	33.4441
F3	B55930T	NONHSAT159136	SYBR	32.5088	33.4441
F4	B55930P	NONHSAT159136	SYBR	30.6548	30.9639
F5	B55930P	NONHSAT159136	SYBR	30.8447	30.9639
F6	B55930P	NONHSAT159136	SYBR	31.3923	30.9639
G1	B55930T	NR_002174	SYBR	28.4833	28.5351
G2	B55930T	NR_002174	SYBR	28.4987	28.5351
G3	B55930T	NR_002174	SYBR	28.6234	28.5351
G4	B55930P	NR_002174	SYBR	26.3167	26.3931
G5	B55930P	NR_002174	SYBR	26.3269	26.3931
G6	B55930P	NR_002174	SYBR	26.5358	26.3931
A1	B50419T	β-actin	SYBR	20.5107	20.5564
A2	B50419T	β-actin	SYBR	20.5487	20.5564
A3	B50419T	β-actin	SYBR	20.6098	20.5564
A4	B50419P	β-actin	SYBR	19.9	19.8784
A5	B50419P	β-actin	SYBR	19.8236	19.8784
A6	B50419P	β-actin	SYBR	19.9116	19.8784
A7	B55903T	β-actin	SYBR	19.3312	19.3867
A8	B55903T	β-actin	SYBR	19.5226	19.3867
A9	B55903T	β-actin	SYBR	19.3062	19.3867
A10	B55903P	β-actin	SYBR	19.2618	19.2687
A11	B55903P	β-actin	SYBR	19.2677	19.2687
A12	B55903P	β-actin	SYBR	19.2765	19.2687
B1	B50419T	ENST00000603283	SYBR	28.2217	28.3284
B2	B50419T	ENST00000603283	SYBR	28.625	28.3284
B3	B50419T	ENST00000603283	SYBR	28.1386	28.3284
B4	B50419P	ENST00000603283	SYBR	25.5575	25.5888
B5	B50419P	ENST00000603283	SYBR	25.5374	25.5888
B6	B50419P	ENST00000603283	SYBR	25.6716	25.5888
B7	B55903T	ENST00000603283	SYBR	32.916	34.0147
B8	B55903T	ENST00000603283	SYBR	37.1201	34.0147
B9	B55903T	ENST00000603283	SYBR	32.008	34.0147
B10	B55903P	ENST00000603283	SYBR	26.6782	26.7828
B11	B55903P	ENST00000603283	SYBR	26.8022	26.7828
B12	B55903P	ENST00000603283	SYBR	26.868	26.7828
C1	B50419T	ENST00000431144	SYBR	30.4152	30.6867
C2	B50419T	ENST00000431144	SYBR	31.0736	30.6867
C3	B50419T	ENST00000431144	SYBR	30.5712	30.6867
C4	B50419P	ENST00000431144	SYBR	28.8378	29.0785
C5	B50419P	ENST00000431144	SYBR	29.5579	29.0785
C6	B50419P	ENST00000431144	SYBR	28.84	29.0785
C7	B55903T	ENST00000431144	SYBR	28.9147	28.837
C8	B55903T	ENST00000431144	SYBR	28.6833	28.837
C9	B55903T	ENST00000431144	SYBR	28.9129	28.837
C10	B55903P	ENST00000431144	SYBR	27.8824	27.8814
C11	B55903P	ENST00000431144	SYBR	27.9755	27.8814
C12	B55903P	ENST00000431144	SYBR	27.7862	27.8814
D1	B50419T	NONHSAT252076	SYBR	30.016	29.9925
D2	B50419T	NONHSAT252076	SYBR	29.9827	29.9925
D3	B50419T	NONHSAT252076	SYBR	29.9787	29.9925
D4	B50419P	NONHSAT252076	SYBR	33.8429	34.0444
D5	B50419P	NONHSAT252076	SYBR	34.5232	34.0444
D6	B50419P	NONHSAT252076	SYBR	33.767	34.0444
D7	B55903T	NONHSAT252076	SYBR	27.0053	26.976
D8	B55903T	NONHSAT252076	SYBR	26.9243	26.976
D9	B55903T	NONHSAT252076	SYBR	26.9982	26.976
D10	B55903P	NONHSAT252076	SYBR	31.5285	31.6707
D11	B55903P	NONHSAT252076	SYBR	31.7244	31.6707
D12	B55903P	NONHSAT252076	SYBR	31.7591	31.6707
E1	B50419T	ENST00000608741	SYBR	32.5423	32.3123
E2	B50419T	ENST00000608741	SYBR	31.7747	32.3123
E3	B50419T	ENST00000608741	SYBR	32.6199	32.3123
E4	B50419P	ENST00000608741	SYBR	30.331	30.3876
E5	B50419P	ENST00000608741	SYBR	30.4266	30.3876
E6	B50419P	ENST00000608741	SYBR	30.4053	30.3876
E7	B55903T	ENST00000608741	SYBR	29.8683	30.0568
E8	B55903T	ENST00000608741	SYBR	29.953	30.0568
E9	B55903T	ENST00000608741	SYBR	30.3492	30.0568
E10	B55903P	ENST00000608741	SYBR	30.3753	29.9657
E11	B55903P	ENST00000608741	SYBR	29.879	29.9657
E12	B55903P	ENST00000608741	SYBR	29.6428	29.9657
F1	B50419T	NONHSAT159136	SYBR	32.3281	32.5422
F2	B50419T	NONHSAT159136	SYBR	33.0509	32.5422
F3	B50419T	NONHSAT159136	SYBR	32.2475	32.5422
F4	B50419P	NONHSAT159136	SYBR	31.8415	31.7802
F5	B50419P	NONHSAT159136	SYBR	31.6476	31.7802
F6	B50419P	NONHSAT159136	SYBR	31.8515	31.7802
F7	B55903T	NONHSAT159136	SYBR	31.6637	31.9219
F8	B55903T	NONHSAT159136	SYBR	31.7738	31.9219
F9	B55903T	NONHSAT159136	SYBR	32.3283	31.9219
F10	B55903P	NONHSAT159136	SYBR	30.7329	30.6063
F11	B55903P	NONHSAT159136	SYBR	30.5472	30.6063
F12	B55903P	NONHSAT159136	SYBR	30.5388	30.6063
G1	B50419T	NR_002174	SYBR	28.2625	28.2731				42
G2	B50419T	NR_002174	SYBR	28.1719	28.2731
G3	B50419T	NR_002174	SYBR	28.3848	28.2731
G4	B50419P	NR_002174	SYBR	27.5688	27.4121
G5	B50419P	NR_002174	SYBR	27.4914	27.4121
G6	B50419P	NR_002174	SYBR	27.176	27.4121
G7	B55903T	NR_002174	SYBR	27.0006	27.0264
G8	B55903T	NR_002174	SYBR	27.1884	27.0264
G9	B55903T	NR_002174	SYBR	26.8902	27.0264
G10	B55903P	NR_002174	SYBR	25.9429	25.8654
G11	B55903P	NR_002174	SYBR	25.826	25.8654
G12	B55903P	NR_002174	SYBR	25.8272	25.8654
