# Supplementary material for: eRNAs and Superenhancer lncRNAs Are Functional in Human Prostate Cancer
Source: Dis Markers. 2020 Sep 22;2020:8847986. doi: 10.1155/2020/8847986 (PMC7532396; doi:10.1155/2020/8847986)
Supplement: Supplementary Materials — Supplementary Figure 1. Comparison of the differentially expressed eRNAs in the microarray and RNA-seq from TCGA. Venn diagram showing the overlap of the differentially expressed eRNAs identified by the microarray generated in our lab and RNA-seq from TCGA. Supplementary Table 1. All the primer sequences used in qRT-PCR assay. Supplementary Table 2. The fold changes and p values of differentially expressed eRNAs in RNA-seq data downloaded from TCGA and microarray data generated in our lab. List of differentially expressed eRNAs in microarrays and TCGA (from RNA-seq). Supplementary Table 3. The raw data of qRT-PCR. Supplementary Table 4. The expression of differentially expressed eRNAs and the same trend differentially expressed target genes and the expression of differentially expressed SE-lncRNAs and the same trend differentially expressed target genes in the microarray data. [file 8847986.f1.zip › Supplementary Table 4.xlsx]

## Sheet: eRNA and target gene
The expression of differentially expressed eRNAs and the same trend differentially expressed target genes
eRNA_Accession	eRNA_probe name	eRNA_pvalues	eRNA_foldchange	eRNA_B50419T_N	eRNA_B55903T_N	eRNA_B55930T_N	eRNA_B50419P_N	eRNA_B55903P_N	eRNA_B55930P_N	eRNA_Source	target gene_GeneSymbol	target gene_ProbeName	target gene_pvalues	target gene_foldchange	target gene_B50419T_N	target gene_B55903T_N	target gene_B55930T_N	target gene_B50419P_N	target gene_B55903P_N	target gene_B55930P_N
ENST00000425588	CUST_20559_PI439685186	0.0448066	2.06121	3.61831	4.46782	4.00406	3.17145	2.92387	2.97812	Ensembl	UBE2J1	CUST_10396_PI439685186	0.0445923	2.02023	11.6381	10.942	11.794	10.2623	10.1945	10.8988
ENST00000430607	CUST_21006_PI439685186	0.0332863	4.15768	6.44664	4.88866	5.2504	3.36211	4.29528	2.87632	Ensembl	SIM2	CUST_13949_PI439685186	0.0322783	3.51711	9.79811	9.35491	10.0206	7.67146	8.6154	7.11469
ENST00000507803	CUST_24666_PI439685186	0.0110405	2.38713	8.45393	8.24148	7.95056	7.04649	6.53196	7.25339	Ensembl	GALNT7	CUST_10605_PI439685186	0.00277111	2.07817	13.292	12.9809	13.0668	11.9239	11.9439	12.2935
ENST00000507803	CUST_24666_PI439685186	0.0110405	2.38713	8.45393	8.24148	7.95056	7.04649	6.53196	7.25339	Ensembl	GALNTL6	CUST_9445_PI439685186	0.0244446	2.72982	6.97256	6.73636	7.6824	5.97934	5.60886	5.59756
ENST00000624982	CUST_34568_PI439685186	0.0274566	0.0463746	3.70238	2.74635	2.25793	6.89323	5.46697	8.51348	GENCODE	IL10RA	CUST_8087_PI439685186	0.0458208	0.361899	5.81702	5.97307	4.90603	7.61401	7.09034	6.32238
ENST00000624982	CUST_34568_PI439685186	0.0274566	0.0463746	3.70238	2.74635	2.25793	6.89323	5.46697	8.51348	GENCODE	CD3G	CUST_17871_PI439685186	0.0410097	0.222532	7.55759	6.37254	6.56973	9.90982	8.69758	8.06962
ENST00000586051	CUST_30212_PI439685186	0.0101342	2.28515	8.3825	8.47099	7.99183	6.68034	7.26464	7.2889	Ensembl	RAB3D	CUST_18373_PI439685186	0.00457821	2.32312	13.6423	13.3214	13.2358	11.8581	12.3299	12.3447
ENST00000608391	CUST_32229_PI439685186	0.0304411	2.40825	8.91433	9.14906	8.24742	7.36247	7.75485	7.50559	Ensembl	DOPEY2	CUST_18779_PI439685186	0.00777125	2.35151	11.2053	10.6861	11.0786	9.63953	9.80928	9.86064
ENST00000624982	CUST_34568_PI439685186	0.0274566	0.0463746	3.70238	2.74635	2.25793	6.89323	5.46697	8.51348	GENCODE	JAML	CUST_1894_PI439685186	0.0250557	0.272092	9.92258	9.73619	9.27902	12.1115	11.4446	10.7914
ENST00000624982	CUST_34568_PI439685186	0.0274566	0.0463746	3.70238	2.74635	2.25793	6.89323	5.46697	8.51348	GENCODE	CD3D	CUST_17832_PI439685186	0.0341892	0.217223	8.79901	7.32197	7.10655	10.8736	9.86064	9.26574
NONHSAT005177	CUST_38308_PI439685186	0.0119811	2.5562	5.21452	5.85559	5.95424	4.36155	3.9872	4.64488	NONCODE	CHIA	CUST_6342_PI439685186	0.0269381	2.3476	7.45366	7.03112	7.52432	6.5212	6.12812	5.55488
NONHSAT056617	CUST_42012_PI439685186	0.000932726	4.60434	13.68	14.1064	13.5364	11.6427	11.2234	11.8428	NONCODE	CENPX	CUST_4127_PI439685186	0.0303643	3.03415	15.1818	16.3033	15.2806	13.6334	14.2544	14.271
NONHSAT056617	CUST_42012_PI439685186	0.000932726	4.60434	13.68	14.1064	13.5364	11.6427	11.2234	11.8428	NONCODE	PYCR1	CUST_12887_PI439685186	0.0276859	3.15931	13.9745	14.5107	13.7873	11.7261	13.0646	12.289
NONHSAT056617	CUST_42012_PI439685186	0.000932726	4.60434	13.68	14.1064	13.5364	11.6427	11.2234	11.8428	NONCODE	RAC3	CUST_12965_PI439685186	0.0156446	3.70744	12.4098	12.8881	11.904	10.4519	10.4825	10.7437
NONHSAT056617	CUST_42012_PI439685186	0.000932726	4.60434	13.68	14.1064	13.5364	11.6427	11.2234	11.8428	NONCODE	FASN	CUST_4364_PI439685186	0.022014	5.43968	15.0232	16.7453	15.8055	12.7763	14.166	13.483
NONHSAT056617	CUST_42012_PI439685186	0.000932726	4.60434	13.68	14.1064	13.5364	11.6427	11.2234	11.8428	NONCODE	DUS1L	CUST_13547_PI439685186	0.0266489	2.83341	15.1111	15.5011	14.4944	13.3683	13.7337	13.6447
NONHSAT056617	CUST_42012_PI439685186	0.000932726	4.60434	13.68	14.1064	13.5364	11.6427	11.2234	11.8428	NONCODE	DCXR	CUST_10182_PI439685186	0.00504823	3.85059	14.8882	15.6153	14.8744	13.3316	12.9156	13.382
ENST00000458250	CUST_23507_PI439685186	0.0408564	0.0486057	5.60011	1.5707	4.23739	9.07365	6.53151	9.67208	Ensembl	HSD11B1	CUST_7522_PI439685186	0.00402056	0.194397	8.86722	7.85263	8.43567	11.1097	10.932	10.2395
NONHSAT149595	CUST_49912_PI439685186	0.0178003	2.49839	5.73949	5.30539	5.89047	3.97803	4.08167	4.821	NONCODE	CHIA	CUST_6342_PI439685186	0.0269381	2.3476	7.45366	7.03112	7.52432	6.5212	6.12812	5.55488
NONHSAT154889	CUST_51994_PI439685186	0.015034	3.38623	4.29028	4.10887	4.31532	2.18297	2.94604	2.17172	NONCODE	ADARB2	CUST_750_PI439685186	0.000126976	3.24981	8.6399	8.85606	8.77501	7.20868	7.02867	6.92651
ENST00000458250	CUST_23507_PI439685186	0.0408564	0.0486057	5.60011	1.5707	4.23739	9.07365	6.53151	9.67208	Ensembl	LAMB3	CUST_8813_PI439685186	0.0241357	0.0688	10.0217	10.4923	9.08556	14.07	11.9855	14.4697
NONHSAT162864	CUST_54864_PI439685186	0.0230953	2.84973	6.15327	6.30824	5.54345	4.55082	4.55109	4.47687	NONCODE	BICDL1	CUST_18015_PI439685186	0.0323786	2.33174	10.9634	11.1519	10.3361	9.54267	9.5792	9.77433
NONHSAT175319	CUST_59784_PI439685186	0.0107733	2.0814	6.04572	6.59018	6.08432	5.4583	5.15098	4.96032	NONCODE	HOXB13	CUST_732_PI439685186	0.0166837	2.43197	14.9447	15.5456	14.9509	13.3592	14.0746	14.1274
ENST00000603283	CUST_31582_PI439685186	0.0198348	0.0503087	7.3481	4.70153	6.47319	10.4141	9.00401	11.8313	Ensembl	HSD11B1	CUST_7522_PI439685186	0.00402056	0.194397	8.86722	7.85263	8.43567	11.1097	10.932	10.2395
ENST00000603283	CUST_31582_PI439685186	0.0198348	0.0503087	7.3481	4.70153	6.47319	10.4141	9.00401	11.8313	Ensembl	LAMB3	CUST_8813_PI439685186	0.0241357	0.0688	10.0217	10.4923	9.08556	14.07	11.9855	14.4697
ENST00000411595	CUST_19197_PI439685186	0.000114064	0.0716697	1.46276	1.5707	1.98389	5.32575	5.45613	5.67504	Ensembl	CD93	CUST_4754_PI439685186	0.00848765	0.370511	10.1011	9.6365	9.77516	11.6657	11.1471	10.9373
NONHSAT190941	CUST_65496_PI439685186	0.00245958	2.44314	9.19514	8.76034	9.06329	7.44186	7.88851	7.81727	NONCODE	DOPEY2	CUST_18779_PI439685186	0.00777125	2.35151	11.2053	10.6861	11.0786	9.63953	9.80928	9.86064
NONHSAT199380	CUST_68505_PI439685186	0.00756099	2.07654	7.02048	6.82129	7.00823	5.76349	5.72742	6.1633	NONCODE	SH3RF1	CUST_12719_PI439685186	0.009899	2.84796	12.5773	12.1716	12.1085	10.4522	11.2329	10.5591
NONHSAT200691	CUST_68887_PI439685186	0.000774407	4.08432	4.22207	4.75613	4.53873	2.69681	2.40477	2.34972	NONCODE	GALNT7	CUST_10605_PI439685186	0.00277111	2.07817	13.292	12.9809	13.0668	11.9239	11.9439	12.2935
NONHSAT200691	CUST_68887_PI439685186	0.000774407	4.08432	4.22207	4.75613	4.53873	2.69681	2.40477	2.34972	NONCODE	GALNTL6	CUST_9445_PI439685186	0.0244446	2.72982	6.97256	6.73636	7.6824	5.97934	5.60886	5.59756
NONHSAT219894	CUST_76869_PI439685186	0.00814083	6.12166	4.35306	4.92538	4.74279	1.54511	1.69674	2.70398	NONCODE	CORO2A	CUST_14949_PI439685186	0.0247791	2.10543	12.4934	11.8295	11.9859	10.9623	10.652	11.4459
ENST00000411595	CUST_19197_PI439685186	0.000114064	0.0716697	1.46276	1.5707	1.98389	5.32575	5.45613	5.67504	Ensembl	THBD	CUST_14545_PI439685186	0.0169047	0.499849	9.15412	8.56478	9.13616	10.2722	9.78337	9.82204
ENST00000519764	CUST_25662_PI439685186	0.0190785	0.0889771	3.58035	1.5707	1.53531	5.65385	4.73337	6.94776	Ensembl	FGFR1	CUST_4636_PI439685186	0.0124902	0.300048	8.81837	7.87311	8.24002	9.85336	10.2156	10.2039
ENST00000505209	CUST_24432_PI439685186	0.00749835	0.0955003	2.79617	1.5707	2.96125	6.48435	4.83002	6.07487	Ensembl	SNCAIP	CUST_18441_PI439685186	0.0373086	0.147143	5.3094	4.22749	5.27244	8.70767	6.54665	7.20855
ENST00000541704	CUST_26934_PI439685186	0.0361656	0.137855	3.95786	1.5707	2.75193	5.64388	5.76287	6.30076	Ensembl	ACACB	CUST_7449_PI439685186	0.0328274	0.272898	10.2825	9.24356	10.4956	12.0293	12.0593	11.8249
NONHSAT022466	CUST_39707_PI439685186	0.00906795	0.140906	2.85711	1.5707	3.0247	5.98342	4.8446	5.25767	NONCODE	ALDH3B1	CUST_4486_PI439685186	0.0374665	0.416355	7.80039	7.95777	7.38242	9.53723	8.67878	8.57164
NONHSAT143762	CUST_49325_PI439685186	0.000521271	0.157669	2.01319	1.5707	1.87975	4.17361	4.44129	4.808	NONCODE	CHST6	CUST_9206_PI439685186	0.0075474	0.159045	5.2693	5.74773	6.08491	8.39522	8.40742	8.37036
NONHSAT248012	CUST_83893_PI439685186	0.0397232	0.162059	2.06712	1.5707	1.53531	4.76033	3.04983	4.73822	NONCODE	STOX2	CUST_12333_PI439685186	0.00412545	0.210704	6.77837	5.81067	6.49039	8.90345	8.15376	8.81513
NONHSAT108683	CUST_46237_PI439685186	0.0136817	0.164974	4.4556	3.26143	3.42389	6.93877	6.51702	5.38949	NONCODE	PPP1R18	CUST_3746_PI439685186	0.0369561	0.324657	10.4969	9.32059	9.22294	11.6245	11.5248	11.075
NR_038892	CUST_87512_PI439685186	0.00985982	2.11165	9.67084	9.33301	9.36759	8.02517	8.59676	8.47812	RefSeq	DOPEY2	CUST_18779_PI439685186	0.00777125	2.35151	11.2053	10.6861	11.0786	9.63953	9.80928	9.86064
NR_110330	CUST_88566_PI439685186	0.0248457	2.40109	5.25908	4.71787	4.61209	3.99704	3.69179	3.03644	RefSeq	HOXB13	CUST_732_PI439685186	0.0166837	2.43197	14.9447	15.5456	14.9509	13.3592	14.0746	14.1274
NR_144383	CUST_90162_PI439685186	0.0264375	4.34853	6.30122	7.45179	7.79064	4.55548	4.71625	5.89511	RefSeq	HIST1H1T	CUST_7267_PI439685186	0.0367756	8.78929	5.11408	6.49227	6.89344	1.54511	1.93304	4.39043
NR_144383	CUST_90162_PI439685186	0.0264375	4.34853	6.30122	7.45179	7.79064	4.55548	4.71625	5.89511	RefSeq	HIST1H2BG	CUST_16244_PI439685186	0.0383661	3.91314	12.3062	10.9992	12.2537	10.1448	8.8793	10.514
NR_144383	CUST_90162_PI439685186	0.0264375	4.34853	6.30122	7.45179	7.79064	4.55548	4.71625	5.89511	RefSeq	HIST1H3E	CUST_16286_PI439685186	0.0200658	2.06113	8.3632	8.15178	8.50217	6.89195	7.59896	7.3311
NR_144383	CUST_90162_PI439685186	0.0264375	4.34853	6.30122	7.45179	7.79064	4.55548	4.71625	5.89511	RefSeq	HIST1H2BB	CUST_7273_PI439685186	0.0142363	3.25563	4.48842	5.55154	4.97496	3.16596	3.01196	3.79897
ENST00000600553	CUST_31294_PI439685186	0.0461223	0.181352	5.45727	3.30585	5.13023	7.74264	7.08122	7.1326	Ensembl	FOXF1	CUST_4772_PI439685186	0.0104647	0.215834	8.40365	7.81712	8.95936	10.8795	10.3898	10.7268
ENST00000377652	CUST_18997_PI439685186	0.00931148	0.419854	6.28155	5.95766	6.26623	7.76988	7.291	7.14741	Ensembl	CCDC8	CUST_16454_PI439685186	0.0225825	0.220674	8.73418	7.41739	8.54713	10.5053	10.2748	10.7373
ENST00000431144	CUST_21062_PI439685186	0.00297635	0.185345	6.7719	6.29736	7.02015	8.55912	9.46341	9.30182	Ensembl	TNFAIP3	CUST_14610_PI439685186	0.0345688	0.342937	10.8568	11.3332	10.2312	12.3223	12.4589	12.4729
ENST00000597578	CUST_31112_PI439685186	0.00328013	0.186533	5.48769	4.56126	4.86021	7.7501	7.3122	7.21544	Ensembl	FOXF1	CUST_4772_PI439685186	0.0104647	0.215834	8.40365	7.81712	8.95936	10.8795	10.3898	10.7268
ENST00000593604	CUST_30831_PI439685186	0.0042565	0.186768	5.13851	5.12581	6.00913	8.18493	7.87855	7.60031	Ensembl	FOXF1	CUST_4772_PI439685186	0.0104647	0.215834	8.40365	7.81712	8.95936	10.8795	10.3898	10.7268
NONHSAT228776	CUST_79776_PI439685186	0.00448192	0.18697	2.15849	1.5707	2.41065	4.53775	4.30747	4.65399	NONCODE	SFMBT2	CUST_12784_PI439685186	0.0109513	0.392127	7.98632	8.19341	8.6737	9.55417	9.58429	9.8379
ENST00000618127	CUST_33245_PI439685186	0.014234	0.188974	2.70421	1.5707	2.26135	4.57263	4.79045	4.59135	Ensembl	LRRK2	CUST_1906_PI439685186	0.00167029	0.316042	5.96171	6.1897	6.05085	7.71565	7.95151	7.49337
ENST00000430770	CUST_21023_PI439685186	0.00574951	0.170767	1.80024	2.38233	2.96353	5.14192	4.6148	5.20145	Ensembl	PLEKHG1	CUST_12591_PI439685186	0.00311683	0.280931	6.95526	6.43089	6.26691	8.64791	8.36451	8.19094
NR_108060	CUST_88318_PI439685186	0.0209785	0.198922	5.21164	3.8843	3.64465	7.1593	6.31157	6.65852	RefSeq	VIM	CUST_14926_PI439685186	0.0308846	0.265054	14.7014	13.1968	13.7266	16.1455	16.0051	15.5751
NONHSAT003118	CUST_38101_PI439685186	0.00938004	0.210356	1.48066	1.5707	1.53531	4.07333	3.8459	3.31524	NONCODE	SPATA6	CUST_11011_PI439685186	0.00883659	0.283092	6.79775	7.54507	7.09305	8.77097	8.55479	9.49608
NONHSAT256835	CUST_85592_PI439685186	0.0409856	0.211915	4.33804	3.17197	2.3208	6.08769	5.68459	5.39579	NONCODE	GAS1	CUST_6008_PI439685186	0.0294575	0.23912	9.53387	8.19629	9.57781	11.9487	11.0555	10.4931
ENST00000438298	CUST_21747_PI439685186	0.0336181	0.434337	7.49724	6.61106	7.21681	8.20748	8.42948	8.42277	Ensembl	REV3L	CUST_13081_PI439685186	0.000705592	0.376631	8.62544	8.38361	8.66987	10.1841	9.87127	9.84042
ENST00000448942	CUST_22658_PI439685186	0.0139603	0.172334	4.31289	3.71155	5.12031	6.73546	7.27551	7.04102	Ensembl	TNFAIP3	CUST_14610_PI439685186	0.0345688	0.342937	10.8568	11.3332	10.2312	12.3223	12.4589	12.4729
ENST00000451646	CUST_22909_PI439685186	0.0105602	0.455387	3.46405	4.05283	3.49015	4.85524	5.04037	4.5546	Ensembl	ERRFI1	CUST_10868_PI439685186	0.00623996	0.497787	11.9202	12.0075	12.3349	13.0328	12.8822	13.3588
ENST00000453026	CUST_23020_PI439685186	0.0135974	0.311896	8.97627	9.65625	9.11346	10.982	10.9152	10.9831	Ensembl	FKBP7	CUST_10526_PI439685186	0.0164296	0.418087	8.10451	7.462	8.25434	9.56583	9.15883	8.90965
NONHSAT037348	CUST_41102_PI439685186	0.0171343	0.215187	5.67743	4.74094	6.26452	8.31866	7.30145	7.92087	NONCODE	PLEKHG3	CUST_5910_PI439685186	0.0211473	0.30716	10.2593	10.3603	10.616	12.506	11.4975	12.1897
ENST00000455530	CUST_23245_PI439685186	0.0145383	0.438539	3.13992	2.57569	3.02445	3.81056	4.51427	3.94158	Ensembl	FILIP1	CUST_6332_PI439685186	0.0229856	0.176463	6.58052	6.3635	7.96675	8.65271	10.3586	9.47424
NR_104116	CUST_88172_PI439685186	0.0345857	0.215386	5.99925	4.71687	6.41396	8.32843	7.78748	8.0906	RefSeq	EIF4E3	CUST_7415_PI439685186	0.00191287	0.406405	8.26465	8.24155	8.37143	9.75701	9.57653	9.42532
NONHSAT249416	CUST_84170_PI439685186	0.0163739	0.221982	6.07711	4.93802	6.29443	8.50824	7.76799	7.73969	NONCODE	EFNA5	CUST_3947_PI439685186	0.0425471	0.394029	6.67996	6.37013	7.60139	8.64033	8.27465	7.99036
ENST00000478808	CUST_23807_PI439685186	0.0459837	0.312405	6.99754	6.91486	6.25143	9.06746	7.57477	8.2853	Ensembl	ACACB	CUST_7449_PI439685186	0.0328274	0.272898	10.2825	9.24356	10.4956	12.0293	12.0593	11.8249
ENST00000433669	CUST_21304_PI439685186	0.0245162	0.223499	4.93407	3.53947	4.24094	6.36807	6.70057	6.4396	Ensembl	MATN3	CUST_9184_PI439685186	0.0474745	0.316777	2.32955	3.95499	3.2387	5.08592	5.40204	4.1997
ENST00000498652	CUST_24052_PI439685186	0.0204975	0.21487	4.9364	3.32987	3.92395	6.76419	5.61483	6.6758	Ensembl	HOXA7	CUST_7455_PI439685186	0.0264825	0.225375	7.72974	6.16654	7.31034	9.68908	9.0165	9.27948
NONHSAT193219	CUST_66232_PI439685186	0.0333725	0.225357	10.3183	9.17231	8.47127	12.0231	11.1617	11.7089	NONCODE	CBX7	CUST_5225_PI439685186	0.0128303	0.352681	13.4747	12.7756	13.563	14.9738	14.869	14.573
ENST00000491934	CUST_23961_PI439685186	0.0158177	0.4623	6.4719	6.08852	6.60927	7.39642	7.18253	7.88659	Ensembl	DDIT4	CUST_10996_PI439685186	0.0198174	0.37699	12.5945	11.9611	12.7797	13.8633	13.3563	14.3053
ENST00000498872	CUST_24057_PI439685186	0.0175396	0.344775	6.10236	5.07754	5.83737	6.8669	7.24977	7.60097	Ensembl	PHLDB1	CUST_4974_PI439685186	0.00570482	0.331316	12.3518	11.7324	11.6521	13.6499	13.6982	13.2311
ENST00000503589	CUST_24286_PI439685186	0.0129657	0.28694	1.76002	1.5707	2.53273	4.32533	3.30128	3.63435	Ensembl	PRDM8	CUST_12334_PI439685186	0.0140021	0.0929005	10.8823	9.03997	10.6745	14.2125	13.8062	13.3258
ENST00000503589	CUST_24286_PI439685186	0.0129657	0.28694	1.76002	1.5707	2.53273	4.32533	3.30128	3.63435	Ensembl	ANTXR2	CUST_1819_PI439685186	0.00436934	0.476012	9.75855	9.50366	9.91158	10.7262	10.5959	11.0541
ENST00000504829	CUST_24395_PI439685186	0.0244439	0.0678099	1.90154	1.5707	1.53531	5.86069	4.09498	6.0542	Ensembl	SNCAIP	CUST_18441_PI439685186	0.0373086	0.147143	5.3094	4.22749	5.27244	8.70767	6.54665	7.20855
ENST00000504972	CUST_24410_PI439685186	0.0100121	0.242901	7.10317	7.33252	6.25847	9.17162	9.32313	8.35562	Ensembl	HOXB2	CUST_7463_PI439685186	0.012997	0.322965	9.43817	9.24465	8.57072	11.1525	10.7701	10.2056
NONHSAT193219	CUST_66232_PI439685186	0.0333725	0.225357	10.3183	9.17231	8.47127	12.0231	11.1617	11.7089	NONCODE	APOBEC3C	CUST_6450_PI439685186	0.0250295	0.199199	7.0821	6.677	6.95863	9.59017	8.3147	9.50999
ENST00000508443	CUST_24729_PI439685186	0.0161621	0.399761	3.30913	3.54081	3.67718	5.07055	4.35194	4.99469	Ensembl	SOX30	CUST_1232_PI439685186	0.0461921	0.268984	3.26153	1.5707	3.11107	4.0558	5.30879	4.495
ENST00000508443	CUST_24729_PI439685186	0.0161621	0.399761	3.30913	3.54081	3.67718	5.07055	4.35194	4.99469	Ensembl	ITK	CUST_8202_PI439685186	0.0304015	0.188785	6.23917	5.11148	5.55168	8.88504	7.83169	7.03478
ENST00000508443	CUST_24729_PI439685186	0.0161621	0.399761	3.30913	3.54081	3.67718	5.07055	4.35194	4.99469	Ensembl	ADAM19	CUST_17298_PI439685186	0.0326313	0.302015	10.2301	9.00622	10.0923	11.8295	11.5279	11.3997
ENST00000514980	CUST_25288_PI439685186	0.0441166	0.456233	6.45882	6.11077	6.89532	8.11963	7.56853	7.10056	Ensembl	SLC39A14	CUST_5245_PI439685186	0.0388555	0.459246	11.4453	10.6446	11.3975	12.238	12.2777	12.4603
NONHSAT193219	CUST_66232_PI439685186	0.0333725	0.225357	10.3183	9.17231	8.47127	12.0231	11.1617	11.7089	NONCODE	APOBEC3G	CUST_13150_PI439685186	0.0411367	0.311292	8.72427	8.01755	7.77743	10.6184	9.4825	9.24905
ENST00000515688	CUST_25345_PI439685186	0.0168969	0.169488	1.64558	2.98834	1.53531	4.72916	3.80461	5.3884	Ensembl	EDIL3	CUST_327_PI439685186	0.00663306	0.247986	7.52044	7.36162	8.31919	9.47022	9.67726	10.1843
ENST00000517346	CUST_25416_PI439685186	0.0331422	0.152606	2.6232	1.5707	3.87371	5.59681	5.21475	6.13675	Ensembl	TENM2	CUST_12562_PI439685186	0.0232785	0.229573	6.7813	5.75631	7.34191	9.10463	8.07121	9.2331
ENST00000517884	CUST_25478_PI439685186	0.0382536	0.340825	4.96269	4.02752	3.98832	6.49695	5.88993	5.18153	Ensembl	NECAB1	CUST_13573_PI439685186	0.0215005	0.346835	3.28934	3.92423	4.36071	5.64259	5.51875	5.14535
ENST00000623825	CUST_34030_PI439685186	0.00478265	0.230108	4.52125	4.05891	3.68292	6.67611	5.72151	6.19006	GENCODE	SCARA3	CUST_10377_PI439685186	0.00477954	0.201093	10.1264	9.59854	9.57618	12.5961	11.9188	11.6194
ENST00000522956	CUST_25985_PI439685186	0.0192212	0.289095	4.72644	3.79762	4.94255	6.51027	5.66946	6.70031	Ensembl	TENM2	CUST_12562_PI439685186	0.0232785	0.229573	6.7813	5.75631	7.34191	9.10463	8.07121	9.2331
ENST00000527799	CUST_26331_PI439685186	0.0105332	0.151421	3.04154	1.5707	2.49418	5.59908	5.03825	4.90062	Ensembl	TSPAN4	CUST_14594_PI439685186	0.0138539	0.336652	12.7243	11.9326	11.8982	13.9417	13.9138	13.5364
ENST00000529883	CUST_26427_PI439685186	0.00218375	0.335115	4.70879	4.9844	4.88721	6.63653	6.14623	6.49962	Ensembl	ST5	CUST_14325_PI439685186	0.019279	0.359491	8.08105	7.23152	7.74145	9.23549	9.06332	9.29654
ENST00000531702	CUST_26543_PI439685186	0.0242857	0.35321	6.17435	5.73727	5.25328	7.45144	7.59247	6.57675	Ensembl	REV3L	CUST_13081_PI439685186	0.000705592	0.376631	8.62544	8.38361	8.66987	10.1841	9.87127	9.84042
ENST00000534587	CUST_26711_PI439685186	0.014813	0.295196	3.94336	3.4368	3.51365	5.39599	4.80327	5.8445	Ensembl	SPON1	CUST_671_PI439685186	0.0132786	0.219416	10.1654	9.76666	10.9622	12.8707	11.7339	12.8533
ENST00000532353	CUST_26587_PI439685186	0.0291418	0.384369	6.25097	5.73963	5.75912	7.44309	7.66507	6.65935	Ensembl	REV3L	CUST_13081_PI439685186	0.000705592	0.376631	8.62544	8.38361	8.66987	10.1841	9.87127	9.84042
ENST00000532930	CUST_26624_PI439685186	0.0110496	0.282641	7.26148	6.33993	6.92903	9.20572	8.18426	8.56698	Ensembl	ST5	CUST_14325_PI439685186	0.019279	0.359491	8.08105	7.23152	7.74145	9.23549	9.06332	9.29654
NR_132323	CUST_89476_PI439685186	0.0423961	0.230461	3.37599	1.5707	1.53531	5.11416	3.73337	4.49695	RefSeq	HLA-G	CUST_7385_PI439685186	0.0454467	0.49916	8.19372	7.93185	8.27063	9.57799	8.74026	8.97298
NONHSAT187067	CUST_63572_PI439685186	0.0104321	0.234676	1.54758	1.5707	2.42549	4.56535	3.77589	3.41036	NONCODE	SEMA4F	CUST_754_PI439685186	0.0135301	0.256745	4.67597	3.68695	4.64399	6.9278	5.83629	6.09218
ENST00000558140	CUST_27985_PI439685186	0.0353606	0.465075	3.50326	3.08215	3.88537	4.60821	4.71202	4.57089	Ensembl	ANXA2	CUST_7274_PI439685186	0.0208264	0.294086	14.9196	15.5738	14.283	17.0802	16.341	16.8417
ENST00000558140	CUST_27985_PI439685186	0.0353606	0.465075	3.50326	3.08215	3.88537	4.60821	4.71202	4.57089	Ensembl	RORA	CUST_13196_PI439685186	0.00974874	0.369922	9.64223	9.04518	9.80106	11.121	11.1642	10.5293
ENST00000558905	CUST_28068_PI439685186	0.0255299	0.484359	6.60206	5.93836	6.68239	7.76914	7.34886	7.3043	Ensembl	TPM1	CUST_14644_PI439685186	0.0185096	0.267808	13.1705	12.2787	13.5525	15.2806	15.0312	14.5838
NONHSAT187067	CUST_63572_PI439685186	0.0104321	0.234676	1.54758	1.5707	2.42549	4.56535	3.77589	3.41036	NONCODE	DOK1	CUST_3833_PI439685186	0.0205034	0.399837	10.337	10.4434	10.1108	12.0509	11.443	11.262
ENST00000617473	CUST_33192_PI439685186	0.0446565	0.244266	8.0451	7.17194	6.43665	9.9834	8.24365	9.4735	Ensembl	DBNDD2	CUST_11965_PI439685186	0.0123393	0.262375	10.6039	9.57662	10.5924	12.6279	12.1646	11.8938
NONHSAT224853	CUST_78972_PI439685186	0.0340832	0.244443	4.48682	3.39717	4.8745	6.43445	6.56218	6.20639	NONCODE	PTPRU	CUST_317_PI439685186	0.0474497	0.489867	9.49349	8.96878	9.21166	10.5145	9.6735	10.477
NONHSAT224853	CUST_78972_PI439685186	0.0340832	0.244443	4.48682	3.39717	4.8745	6.43445	6.56218	6.20639	NONCODE	TMEM200B	CUST_8897_PI439685186	0.00476554	0.490451	9.38698	9.16804	9.20567	10.4201	10.3732	10.0299
ENST00000570167	CUST_29304_PI439685186	0.0378618	0.414837	5.23543	5.30693	5.10547	6.87032	6.4907	5.96121	Ensembl	SNX20	CUST_2034_PI439685186	0.030766	0.315297	6.47077	6.78674	5.89051	8.7361	7.73302	7.49562
ENST00000570167	CUST_29304_PI439685186	0.0378618	0.414837	5.23543	5.30693	5.10547	6.87032	6.4907	5.96121	Ensembl	NKD1	CUST_17102_PI439685186	0.0442151	0.430585	8.44401	7.69337	8.8471	9.95963	9.41898	9.4067
ENST00000578802	CUST_29673_PI439685186	0.0198237	0.395973	3.99685	4.81466	4.3641	5.91066	5.63817	5.73974	Ensembl	IKZF3	CUST_4660_PI439685186	0.0284923	0.238916	6.59403	6.16694	5.03013	8.70094	8.0668	7.2999
ENST00000578802	CUST_29673_PI439685186	0.0198237	0.395973	3.99685	4.81466	4.3641	5.91066	5.63817	5.73974	Ensembl	PNMT	CUST_10844_PI439685186	0.0238052	0.175282	8.57634	8.14496	8.58837	11.583	10.044	10.865
ENST00000579033	CUST_29684_PI439685186	0.0377047	0.437805	3.80046	2.83407	3.68695	5.10691	4.5257	4.32443	Ensembl	HOXB2	CUST_7463_PI439685186	0.012997	0.322965	9.43817	9.24465	8.57072	11.1525	10.7701	10.2056
ENST00000587434	CUST_30342_PI439685186	0.0270015	0.322268	7.70696	6.46029	7.21605	8.90139	9.07511	8.51331	Ensembl	C1QTNF1	CUST_1622_PI439685186	0.0329734	0.2343	11.2139	9.63563	10.7479	13.0005	12.7379	12.5134
ENST00000587434	CUST_30342_PI439685186	0.0270015	0.322268	7.70696	6.46029	7.21605	8.90139	9.07511	8.51331	Ensembl	TIMP2	CUST_14564_PI439685186	0.0386417	0.254619	11.1554	9.53837	10.9652	12.7214	12.9895	12.2421
ENST00000587475	CUST_30344_PI439685186	0.0424377	0.216896	4.92474	4.66937	5.23463	7.96762	6.57373	6.41575	Ensembl	BCL2	CUST_13064_PI439685186	0.00779784	0.216332	9.20755	8.51085	8.97568	11.701	10.6906	10.7848
ENST00000606778	CUST_31888_PI439685186	0.00255004	0.249157	4.41672	3.64744	3.95668	6.24104	6.15391	5.6862	Ensembl	OSR2	CUST_1703_PI439685186	0.0377033	0.366939	10.4102	9.67688	10.8899	11.9188	12.0161	11.5964
NONHSAT010394	CUST_38773_PI439685186	0.0252853	0.249903	4.74786	3.315	4.1911	6.49744	5.29916	6.50319	NONCODE	NID1	CUST_9707_PI439685186	0.00269681	0.359393	9.59811	9.32244	9.48793	11.0745	11.0894	10.6442
ENST00000601116	CUST_31334_PI439685186	0.0344293	0.258119	5.72343	5.1293	4.90453	7.96468	6.89312	6.4538	Ensembl	AXL	CUST_11910_PI439685186	0.045104	0.378339	9.92906	9.86735	9.97479	11.6957	11.4185	10.6891
ENST00000601116	CUST_31334_PI439685186	0.0344293	0.258119	5.72343	5.1293	4.90453	7.96468	6.89312	6.4538	Ensembl	B3GNT8	CUST_8278_PI439685186	0.0135528	0.27364	7.7926	6.93072	6.69725	9.01018	8.77957	9.4099
NR_135524	CUST_89900_PI439685186	0.0360425	0.253298	4.73542	3.73356	4.40851	7.09632	5.5822	5.82722	RefSeq	RUFY4	CUST_6800_PI439685186	0.0202423	0.267549	7.99922	7.77463	6.72549	9.84923	9.45337	9.09503
ENST00000593878	CUST_30848_PI439685186	0.00634148	0.490032	4.24454	4.46122	4.7508	5.4732	5.71184	5.38339	Ensembl	SLC8A1	CUST_14095_PI439685186	0.0323192	0.214116	7.59968	6.349	8.00176	9.94375	9.68265	9.40309
ENST00000595395	CUST_30961_PI439685186	0.0310914	0.198198	1.52625	1.5707	1.53531	4.55858	3.29214	3.43078	Ensembl	AXL	CUST_11910_PI439685186	0.045104	0.378339	9.92906	9.86735	9.97479	11.6957	11.4185	10.6891
ENST00000595395	CUST_30961_PI439685186	0.0310914	0.198198	1.52625	1.5707	1.53531	4.55858	3.29214	3.43078	Ensembl	B3GNT8	CUST_8278_PI439685186	0.0135528	0.27364	7.7926	6.93072	6.69725	9.01018	8.77957	9.4099
ENST00000610012	CUST_32574_PI439685186	0.00852358	0.2548	5.35755	5.13643	6.00518	7.72322	7.41486	7.40156	Ensembl	TENM3	CUST_11830_PI439685186	0.00877003	0.49172	6.52254	6.71896	7.06879	7.9553	7.84489	7.61568
ENST00000608741	CUST_32296_PI439685186	0.000256798	0.255905	7.64089	7.9361	7.95037	9.81335	9.70532	9.92029	Ensembl	FZD7	CUST_16230_PI439685186	0.000770745	0.279637	8.14045	8.57244	8.59312	10.5247	10.1477	10.1597
NR_110575	CUST_88634_PI439685186	0.0353711	0.265401	4.19404	4.982	5.37353	5.86346	7.43809	6.81519	RefSeq	PQLC3	CUST_2363_PI439685186	0.00222134	0.437456	9.59713	9.24789	9.44617	10.8702	10.5218	10.4644
ENST00000564549	CUST_28714_PI439685186	0.0101972	0.271998	4.18113	3.79897	4.22851	6.04941	5.37686	6.30383	Ensembl	ALDH3A1	CUST_4345_PI439685186	0.0481772	0.229842	3.18543	2.477	3.19222	5.14751	3.92042	5.72748
ENST00000602426	CUST_31440_PI439685186	0.0365279	0.339115	6.15077	6.46395	5.78176	8.3543	7.22801	7.27505	Ensembl	PRDM1	CUST_13449_PI439685186	0.0167662	0.370491	7.39749	8.16173	7.37519	9.56545	8.96974	8.70413
ENST00000418775	CUST_19918_PI439685186	0.00319061	0.272588	3.49799	3.70658	4.09222	5.79857	5.63541	5.54054	Ensembl	NUDT10	CUST_3738_PI439685186	0.0487528	0.126911	6.9337	4.4642	6.73518	9.61616	9.11085	9.31961
ENST00000418775	CUST_19918_PI439685186	0.00319061	0.272588	3.49799	3.70658	4.09222	5.79857	5.63541	5.54054	Ensembl	CXorf67	CUST_7756_PI439685186	0.000717479	0.439095	6.5702	6.41493	6.68718	7.74845	7.90178	7.5791
ENST00000603791	CUST_31601_PI439685186	0.000929318	0.497243	5.43191	5.15118	5.33407	6.45576	6.30711	6.17881	Ensembl	PXDC1	CUST_4547_PI439685186	0.0249498	0.448653	11.9919	12.8223	12.3792	13.6887	13.6865	13.3863
ENST00000607898	CUST_32111_PI439685186	0.00587842	0.277942	6.90783	6.10643	6.24764	8.6901	8.27252	7.85204	Ensembl	PFKP	CUST_10635_PI439685186	0.0173586	0.469929	12.7608	12.5864	12.0848	13.5225	13.7815	13.4578
NONHSAT153673	CUST_51169_PI439685186	0.0196652	0.278418	1.60226	2.42783	2.56776	3.39362	3.989	4.65181	NONCODE	GPX7	CUST_6938_PI439685186	0.011678	0.267121	8.55153	9.39441	8.58874	10.7846	10.9755	10.6329
NONHSAT182582	CUST_62321_PI439685186	0.00802226	0.279092	1.53433	2.31541	1.53531	4.05187	3.72931	3.12929	NONCODE	GYPC	CUST_7205_PI439685186	0.0210718	0.322293	12.8419	11.6799	12.544	14.383	14.1317	13.5714
ENST00000598996	CUST_31205_PI439685186	0.0147237	0.280311	5.88756	5.11852	6.01558	7.46493	7.73128	7.46568	Ensembl	FOXF1	CUST_4772_PI439685186	0.0104647	0.215834	8.40365	7.81712	8.95936	10.8795	10.3898	10.7268
ENST00000606283	CUST_31808_PI439685186	0.0208771	0.280414	4.42882	3.8985	4.87383	6.30799	6.31872	6.23839	Ensembl	GATA5	CUST_2687_PI439685186	0.0370245	0.108506	4.82725	4.61589	6.97432	8.85625	9.33623	9.06782
ENST00000614011	CUST_32933_PI439685186	0.018089	0.285198	5.11734	5.9665	5.23014	7.32974	6.55992	7.76392	Ensembl	C16orf74	CUST_9068_PI439685186	0.0416562	0.289245	6.40548	7.83084	6.28127	8.7472	8.10861	9.32955
NONHSAT159136	CUST_53565_PI439685186	0.00942553	0.285847	7.74805	7.02189	8.01032	9.85572	9.28585	9.12409	NONCODE	SLC43A3	CUST_6996_PI439685186	2.43958e-05	0.291257	10.7912	10.7203	10.5921	12.5824	12.4579	12.4032
NONHSAT159136	CUST_53565_PI439685186	0.00942553	0.285847	7.74805	7.02189	8.01032	9.85572	9.28585	9.12409	NONCODE	SERPING1	CUST_14587_PI439685186	0.041775	0.202213	10.7254	8.68912	10.4739	12.8293	12.696	11.7869
NONHSAT072565	CUST_43027_PI439685186	0.0472691	0.286055	4.34059	4.31529	3.72016	6.70578	5.40384	5.31366	NONCODE	ARID5A	CUST_1058_PI439685186	0.00604223	0.320436	9.26148	9.67621	9.21834	11.399	11.0025	10.6215
NR_002174	CUST_86141_PI439685186	0.0171214	0.293098	8.78631	7.91007	9.06983	10.4105	10.7762	10.0303	RefSeq	RIPOR2	CUST_18566_PI439685186	0.0142626	0.211192	5.79647	5.02093	6.48324	8.27584	7.44949	8.47488
lnc-PERP-2:25	CUST_37038_PI439685186	0.0334659	0.296027	4.77159	3.5444	4.78514	6.469	5.92872	6.23501	LNCipedia	TNFAIP3	CUST_14610_PI439685186	0.0345688	0.342937	10.8568	11.3332	10.2312	12.3223	12.4589	12.4729
ENST00000606966	CUST_31926_PI439685186	0.0455424	0.316849	5.21385	5.3001	5.15594	7.23787	6.09678	7.07272	Ensembl	FSTL3	CUST_540_PI439685186	0.0351341	0.373983	8.91761	7.98972	8.90722	10.1361	10.1664	9.93954
ENST00000606966	CUST_31926_PI439685186	0.0455424	0.316849	5.21385	5.3001	5.15594	7.23787	6.09678	7.07272	Ensembl	CNN2	CUST_2146_PI439685186	0.0177717	0.400905	13.6393	13.1818	14.0246	15.1874	14.8502	14.8595
ENST00000610812	CUST_32672_PI439685186	0.015733	0.371434	6.28986	6.68802	6.53252	7.41712	8.18823	8.10268	Ensembl	DSTN	CUST_1207_PI439685186	0.00395661	0.335299	13.0733	13.0591	13.6638	14.9949	15.0279	14.5389
ENST00000612943	CUST_32842_PI439685186	0.040334	0.458458	6.45057	5.70423	6.71332	7.69772	7.55571	7.10458	Ensembl	PLEKHO2	CUST_15856_PI439685186	0.04153	0.370699	12.0489	11.159	11.0036	12.8529	12.8867	12.9954
ENST00000612943	CUST_32842_PI439685186	0.040334	0.458458	6.45057	5.70423	6.71332	7.69772	7.55571	7.10458	Ensembl	RBPMS2	CUST_7965_PI439685186	0.00512262	0.289584	9.69329	8.87875	9.31253	11.1733	11.3208	10.8239
ENST00000590495	CUST_30587_PI439685186	0.0229552	0.317018	5.81458	5.81176	5.23276	7.8776	6.768	7.01313	Ensembl	PLCD3	CUST_1469_PI439685186	0.000869625	0.336705	9.47848	9.05288	9.14499	10.8708	10.6039	10.9282
NONHSAT249090	CUST_84110_PI439685186	0.0155424	0.320734	4.13975	3.50926	4.55634	5.80747	5.22408	6.13829	NONCODE	FGF10	CUST_4629_PI439685186	0.0306013	0.168667	4.00356	2.40496	4.47798	6.49353	5.40622	6.9785
NR_003505	CUST_86310_PI439685186	0.0282929	0.322099	4.01464	3.23954	4.56776	6.10706	5.13102	5.61941	RefSeq	APCDD1L	CUST_3593_PI439685186	0.0398456	0.489819	5.87921	5.19731	5.3327	6.25498	6.19663	6.99581
NR_103811	CUST_88127_PI439685186	0.0203943	0.32253	2.66557	3.8225	3.39607	4.40479	5.2425	5.21479	RefSeq	COL18A1	CUST_15949_PI439685186	0.0367128	0.336709	13.5403	12.5882	12.2255	14.6616	14.1361	14.5491
NONHSAT208894	CUST_72254_PI439685186	0.012398	0.325285	3.14754	3.07519	2.7783	4.09195	4.80538	4.86925	NONCODE	RIPOR2	CUST_18566_PI439685186	0.0142626	0.211192	5.79647	5.02093	6.48324	8.27584	7.44949	8.47488
NONHSAT246376	CUST_83536_PI439685186	0.0241853	0.325855	8.53569	8.54853	8.28503	10.5856	9.81107	9.66213	NONCODE	OSBPL10	CUST_1620_PI439685186	0.0199657	0.312422	9.94482	9.48973	9.00939	11.2403	11.2849	11.0974
ENST00000619200	CUST_33325_PI439685186	0.040128	0.354556	6.107	4.85881	5.67538	7.6804	6.51018	6.95536	Ensembl	SIRPG	CUST_11648_PI439685186	0.0292527	0.242159	8.38898	7.12927	6.84693	9.89029	9.79342	9.23219
ENST00000619200	CUST_33325_PI439685186	0.040128	0.354556	6.107	4.85881	5.67538	7.6804	6.51018	6.95536	Ensembl	SIRPA	CUST_2736_PI439685186	0.0111083	0.411895	9.07908	9.36682	8.78113	10.7492	10.0194	10.2586
ENST00000623545	CUST_33898_PI439685186	0.0385034	0.291896	2.72013	1.5707	2.88359	4.45497	4.24612	4.09804	GENCODE	EID3	CUST_9812_PI439685186	0.016851	0.320985	5.81904	6.62234	6.18676	7.88511	7.94693	7.82398
ENST00000623545	CUST_33898_PI439685186	0.0385034	0.291896	2.72013	1.5707	2.88359	4.45497	4.24612	4.09804	GENCODE	CHST11	CUST_9930_PI439685186	0.0185857	0.283407	6.84338	6.7787	5.86164	8.9593	7.81626	8.10137
NR_024008	CUST_86439_PI439685186	0.00622931	0.326646	7.23241	7.22393	7.07223	9.05368	8.48447	8.78274	RefSeq	TENM3	CUST_11830_PI439685186	0.00877003	0.49172	6.52254	6.71896	7.06879	7.9553	7.84489	7.61568
ENST00000624842	CUST_34505_PI439685186	0.0291376	0.210925	4.43553	5.46428	5.97942	7.53611	7.56925	7.87957	GENCODE	PALLD	CUST_4827_PI439685186	0.035491	0.258419	12.7424	12.0034	13.5568	15.0572	14.8606	14.6207
NONHSAT243962	CUST_83032_PI439685186	0.045032	0.327141	5.56657	4.69334	6.28624	7.70023	6.68923	7.24181	NONCODE	APCDD1L	CUST_3593_PI439685186	0.0398456	0.489819	5.87921	5.19731	5.3327	6.25498	6.19663	6.99581
ENST00000562459	CUST_28444_PI439685186	0.0212528	0.33205	6.79595	6.30265	7.36356	8.44171	8.68838	8.26724	Ensembl	GPR20	CUST_6708_PI439685186	0.0241752	0.307826	8.6153	7.47527	8.61737	10.3874	10.0316	9.53473
ENST00000565689	CUST_28844_PI439685186	0.0330587	0.333889	6.78576	6.13607	6.69504	7.51502	8.74516	7.90329	Ensembl	ISLR	CUST_8171_PI439685186	0.0446374	0.439941	8.82702	8.22352	8.88944	10.2114	9.99548	9.18789
ENST00000565689	CUST_28844_PI439685186	0.0330587	0.333889	6.78576	6.13607	6.69504	7.51502	8.74516	7.90329	Ensembl	NPTN	CUST_6259_PI439685186	0.0127913	0.451574	10.9996	11.0352	10.8902	12.3827	11.8517	12.0863
ENST00000625112	CUST_34629_PI439685186	0.0252408	0.192845	3.13953	1.5707	2.12018	5.45877	4.71404	3.74612	GENCODE	ADAMTS10	CUST_16121_PI439685186	0.0193158	0.187323	9.36616	7.73517	8.44099	11.3475	11.1765	10.6397
ENST00000625112	CUST_34629_PI439685186	0.0252408	0.192845	3.13953	1.5707	2.12018	5.45877	4.71404	3.74612	GENCODE	KANK3	CUST_5654_PI439685186	0.0339346	0.486774	10.2478	9.39601	10.0628	11.2034	10.7014	11.0056
ENST00000635591	CUST_35362_PI439685186	0.00793769	0.20802	4.93229	5.14978	6.08833	7.96865	7.18966	7.95446	Ensembl	PLAGL1	CUST_10724_PI439685186	0.00784304	0.353772	10.7215	11.0288	10.7151	12.3706	12.614	11.9164
ENST00000635591	CUST_35362_PI439685186	0.00793769	0.20802	4.93229	5.14978	6.08833	7.96865	7.18966	7.95446	Ensembl	PHACTR2	CUST_18564_PI439685186	0.00454194	0.407943	9.70268	9.62476	9.34038	10.9918	11.0156	10.5121
lnc-ABCB5-7:1	CUST_35766_PI439685186	0.000957869	0.328484	6.45841	6.85459	6.50795	8.36501	8.19661	8.09804	LNCipedia	ITGB8	CUST_8196_PI439685186	0.00449402	0.205946	10.6319	10.0601	9.70791	12.7302	12.3557	12.2626
lnc-C6orf132-5:1	CUST_35990_PI439685186	0.0372341	0.330703	9.17339	8.21052	7.9727	10.6774	10.0903	9.39533	LNCipedia	CCND3	CUST_17486_PI439685186	0.0483678	0.495043	10.8608	9.98621	10.056	11.7915	11.0774	11.1359
ENST00000456714	CUST_23354_PI439685186	0.0381523	0.341013	4.15685	3.91286	3.77539	5.93774	5.5781	4.78461	Ensembl	GPCPD1	CUST_12141_PI439685186	0.000763428	0.467108	9.9511	10.0936	9.82652	11.1663	11.1141	10.8821
ENST00000639682	CUST_35544_PI439685186	0.00843452	0.363206	4.73511	4.2336	3.97149	6.18299	5.58507	5.57448	Ensembl	INPP1	CUST_8137_PI439685186	0.0419355	0.244166	10.8563	9.13459	10.2349	12.4447	12.0109	12.3243
ENST00000639682	CUST_35544_PI439685186	0.00843452	0.363206	4.73511	4.2336	3.97149	6.18299	5.58507	5.57448	Ensembl	NAB1	CUST_9576_PI439685186	0.0470608	0.36124	9.5826	8.69508	8.33435	10.286	10.5159	10.5025
lnc-ALDH18A1-2:1	CUST_35837_PI439685186	0.0300724	0.213016	4.99867	3.35892	4.82079	6.42006	7.1897	6.63381	LNCipedia	PDLIM1	CUST_17783_PI439685186	0.0204213	0.448269	9.02445	8.983	8.83601	10.3661	9.71604	10.1663
NONHSAT228231	CUST_79660_PI439685186	0.0432326	0.341052	2.37353	1.5707	2.9735	4.05961	4.13398	3.66698	NONCODE	VSTM4	CUST_3994_PI439685186	0.0208266	0.252711	8.48187	7.6987	8.99525	10.7392	10.3608	10.2668
ENST00000372173	CUST_18979_PI439685186	0.0113778	0.344408	8.15239	8.00958	8.61071	9.87872	9.80317	9.77243	Ensembl	CLEC4A	CUST_10001_PI439685186	0.0418578	0.430833	8.15122	8.19489	7.75171	9.7336	9.16153	8.70131
lnc-BTN2A2-1:1	CUST_35938_PI439685186	0.0318131	0.37207	7.00635	6.42357	5.79611	8.31147	7.88615	7.42059	LNCipedia	HIST1H2BI	CUST_16266_PI439685186	0.0334059	0.278205	1.95001	3.05009	1.53531	4.41542	3.32726	4.50477
lnc-BTN2A2-1:1	CUST_35938_PI439685186	0.0318131	0.37207	7.00635	6.42357	5.79611	8.31147	7.88615	7.42059	LNCipedia	HIST1H4C	CUST_16326_PI439685186	0.0419546	0.423575	15.0637	15.135	14.2351	16.1222	16.1906	15.9928
lnc-BTN2A2-1:1	CUST_35938_PI439685186	0.0318131	0.37207	7.00635	6.42357	5.79611	8.31147	7.88615	7.42059	LNCipedia	BTN2A2	CUST_639_PI439685186	0.028825	0.442338	8.78182	8.69136	8.77396	10.2984	9.77291	9.61665
lnc-BTN2A2-1:1	CUST_35938_PI439685186	0.0318131	0.37207	7.00635	6.42357	5.79611	8.31147	7.88615	7.42059	LNCipedia	BTN3A2	CUST_1282_PI439685186	0.0314584	0.262532	10.1784	9.1896	8.73761	11.5386	11.5569	11.1526
lnc-BTN2A2-1:1	CUST_35938_PI439685186	0.0318131	0.37207	7.00635	6.42357	5.79611	8.31147	7.88615	7.42059	LNCipedia	BTN3A3	CUST_638_PI439685186	0.0246987	0.360994	9.62075	8.5012	8.88006	10.8759	10.4633	10.2274
lnc-BTN2A2-1:1	CUST_35938_PI439685186	0.0318131	0.37207	7.00635	6.42357	5.79611	8.31147	7.88615	7.42059	LNCipedia	HIST1H4E	CUST_16342_PI439685186	0.0095605	0.452095	12.958	12.3545	12.4452	13.4933	13.9707	13.7663
lnc-BTN2A2-1:1	CUST_35938_PI439685186	0.0318131	0.37207	7.00635	6.42357	5.79611	8.31147	7.88615	7.42059	LNCipedia	BTN3A1	CUST_1283_PI439685186	0.0189849	0.394527	9.10022	8.39538	8.45942	10.4828	9.85861	9.60256
lnc-C8orf34-6:1	CUST_35998_PI439685186	0.0161427	0.232581	4.27592	2.90953	3.81825	5.81814	6.24356	5.46134	LNCipedia	SULF1	CUST_4999_PI439685186	0.0166661	0.214608	8.88595	8.36566	9.60891	11.1217	11.8753	10.4459
lnc-CYP4F2-1:4	CUST_36216_PI439685186	0.0125704	0.277217	4.69258	4.15233	3.86336	6.59007	6.10837	5.47867	LNCipedia	CYP4F12	CUST_14167_PI439685186	0.0247449	0.162767	3.22349	1.5707	1.53531	5.65788	3.86621	4.82638
lnc-DDX24-1:1	CUST_36239_PI439685186	0.0352739	0.350268	3.75498	4.36807	4.1199	6.11979	4.9053	5.57378	LNCipedia	IFI27L2	CUST_16450_PI439685186	0.00402875	0.196709	12.0163	11.0346	11.2897	14.0603	13.4319	13.994
lnc-HBG2-1:1	CUST_36566_PI439685186	0.0157647	0.219911	5.5291	4.09042	4.71544	7.3703	6.58613	7.18363	LNCipedia	TRIM22	CUST_614_PI439685186	0.0105557	0.216493	11.4268	10.2758	10.3695	13.3703	12.6068	12.9156
lnc-JCAD-7:1	CUST_36648_PI439685186	0.0320127	0.29254	9.38233	7.89293	8.9229	11.1503	10.2105	10.3389	LNCipedia	SVIL	CUST_14385_PI439685186	0.0314573	0.260071	11.7115	10.4507	11.7742	13.6071	13.3491	13.1086
lnc-JCAD-9:1	CUST_36649_PI439685186	0.0336085	0.279547	11.3282	9.87052	11.1069	13.1347	12.4934	12.4707	LNCipedia	SVIL	CUST_14385_PI439685186	0.0314573	0.260071	11.7115	10.4507	11.7742	13.6071	13.3491	13.1086
lnc-MARVELD1-1:2	CUST_36784_PI439685186	0.0185943	0.398438	6.23784	6.95673	6.0886	7.54307	8.09332	7.73043	LNCipedia	AVPI1	CUST_13128_PI439685186	0.0376303	0.311581	9.6271	9.71441	9.98667	11.9145	10.6953	11.5372
lnc-MARVELD1-1:2	CUST_36784_PI439685186	0.0185943	0.398438	6.23784	6.95673	6.0886	7.54307	8.09332	7.73043	LNCipedia	HOGA1	CUST_1449_PI439685186	0.00335909	0.34701	6.24672	6.34477	6.83338	8.27147	7.71666	8.03524
lnc-MARVELD1-1:2	CUST_36784_PI439685186	0.0185943	0.398438	6.23784	6.95673	6.0886	7.54307	8.09332	7.73043	LNCipedia	MARVELD1	CUST_16370_PI439685186	0.0306059	0.355076	8.00031	9.0142	8.2793	10.0642	10.0471	9.85126
NR_137435	CUST_90110_PI439685186	0.0113408	0.363748	5.44051	4.56717	4.98347	6.42172	6.80121	6.21481	RefSeq	A2M	CUST_4061_PI439685186	0.0419963	0.27487	14.487	13.5892	15.1469	16.5952	16.2534	16.3451
lnc-NDE1-5:1	CUST_36924_PI439685186	0.0214565	0.383001	4.9719	4.70311	5.6937	6.88422	6.60149	6.12623	LNCipedia	C16orf45	CUST_17541_PI439685186	0.0475981	0.29373	11.0974	9.46399	10.8168	12.7172	12.3752	11.9507
lnc-RTP2-1:1	CUST_37265_PI439685186	0.0481522	0.332165	6.90209	6.51988	6.2681	8.53179	7.26176	8.42957	LNCipedia	BCL6	CUST_13133_PI439685186	0.0236487	0.421755	11.0797	11.7502	10.8589	12.7819	12.0509	12.6476
lnc-SEL1L2-3:1	CUST_37294_PI439685186	0.0126839	0.0579109	6.67593	4.82977	6.3613	10.8188	8.56968	10.5412	LNCipedia	FLRT3	CUST_5387_PI439685186	0.00791381	0.0584979	7.38934	6.04308	7.43895	11.7502	9.75027	11.3737
lnc-SLC30A5-6:1	CUST_37358_PI439685186	0.0293246	0.463599	3.64026	3.95324	4.08726	4.75374	4.69841	5.46042	LNCipedia	PIK3R1	CUST_10698_PI439685186	0.00087242	0.334195	9.93185	9.83114	9.97419	11.5487	11.3061	11.612
lnc-SLFN12-4:1	CUST_37377_PI439685186	0.00758671	0.221992	3.62848	2.99026	3.07312	5.78192	4.74722	5.57105	LNCipedia	SLFN5	CUST_3515_PI439685186	0.00721191	0.282004	7.2177	6.72147	7.53717	9.49481	8.6358	8.78607
lnc-SLFN12-4:1	CUST_37377_PI439685186	0.00758671	0.221992	3.62848	2.99026	3.07312	5.78192	4.74722	5.57105	LNCipedia	SLFN12	CUST_11385_PI439685186	0.0440127	0.435013	7.4446	7.4445	7.45501	9.05478	8.18635	8.57403
lnc-SLFN12-4:1	CUST_37377_PI439685186	0.00758671	0.221992	3.62848	2.99026	3.07312	5.78192	4.74722	5.57105	LNCipedia	SLFN11	CUST_17850_PI439685186	0.0178585	0.310273	10.0147	9.88956	9.94517	12.0545	11.4765	11.2676
lnc-WIPF1-3:1	CUST_37694_PI439685186	0.0394818	0.397879	7.97924	7.10562	6.77841	9.07046	8.62284	8.34172	LNCipedia	CHN1	CUST_1384_PI439685186	0.0478038	0.333474	10.6787	9.15069	10.3114	12.1249	11.2823	11.762
NR_137435	CUST_90110_PI439685186	0.0113408	0.363748	5.44051	4.56717	4.98347	6.42172	6.80121	6.21481	RefSeq	PZP	CUST_12940_PI439685186	0.0131882	0.255664	7.97795	7.45564	8.5252	10.2491	9.85752	9.92048
NR_003191	CUST_86284_PI439685186	0.0100299	0.370267	8.13729	7.5028	7.83051	9.67108	9.18554	8.86885	RefSeq	CNTRL	CUST_1233_PI439685186	0.0107067	0.380006	7.81908	7.5093	7.49375	9.3973	8.71729	8.82273
NR_003191	CUST_86284_PI439685186	0.0100299	0.370267	8.13729	7.5028	7.83051	9.67108	9.18554	8.86885	RefSeq	STOM	CUST_4218_PI439685186	0.015387	0.249065	13.0883	11.8829	12.9097	15.272	14.283	14.3938
NONHSAT167432	CUST_56578_PI439685186	0.0423422	0.371977	3.66836	2.77595	3.13103	5.19626	4.60012	3.92865	NONCODE	ALOX5AP	CUST_5401_PI439685186	0.0408435	0.270649	7.95745	8.35846	7.20089	10.4761	9.62918	8.84036
NONHSAT013838	CUST_39102_PI439685186	0.0370806	0.234911	5.87489	4.76242	6.10627	8.25243	6.62608	7.99376	NONCODE	PALD1	CUST_6331_PI439685186	0.0100387	0.344153	7.05748	7.35082	7.42803	9.24236	8.55642	8.56838
NONHSAT080761	CUST_43794_PI439685186	0.0199661	0.374322	6.40898	5.57774	5.63809	7.12222	7.484	7.4035	NONCODE	GATA5	CUST_2687_PI439685186	0.0370245	0.108506	4.82725	4.61589	6.97432	8.85625	9.33623	9.06782
NONHSAT024367	CUST_39890_PI439685186	0.0173798	0.462184	7.98586	8.19993	8.08189	9.44384	8.83903	9.26813	NONCODE	SIK3	CUST_5151_PI439685186	0.0395017	0.483221	6.53535	6.38412	5.6778	7.08474	7.31892	7.45389
lnc-ASB4-3:11	CUST_35901_PI439685186	0.00559766	0.39288	5.16099	5.24132	5.11285	6.39599	6.36722	6.76363	LNCipedia	PDK4	CUST_10524_PI439685186	0.00465275	0.224559	11.705	12.1059	11.8691	14.2602	13.5414	14.2593
ENST00000609800	CUST_32526_PI439685186	0.0020476	0.393971	8.5391	8.08623	8.34179	9.52005	9.79574	9.70474	Ensembl	CRABP2	CUST_2591_PI439685186	0.0466037	0.249706	11.4678	12.7198	10.7324	14.4798	13.0331	13.7671
NONHSAT036260	CUST_40980_PI439685186	0.0211795	0.449878	4.25075	4.14862	3.47315	4.83552	5.37089	5.18953	NONCODE	AP4S1	CUST_1316_PI439685186	0.038042	0.443343	8.32685	7.4776	8.1559	9.30134	9.18382	9.12176
NONHSAT036260	CUST_40980_PI439685186	0.0211795	0.449878	4.25075	4.14862	3.47315	4.83552	5.37089	5.18953	NONCODE	COCH	CUST_3698_PI439685186	0.0288155	0.190517	11.7283	9.97253	10.8133	13.3551	14.0529	12.3032
NR_040079	CUST_87596_PI439685186	0.00417349	0.402843	6.75143	6.17534	6.51838	8.01909	7.54094	7.83777	RefSeq	PFKFB3	CUST_10629_PI439685186	0.0313569	0.425614	9.05281	8.37222	8.05079	10.0655	9.66999	9.5759
NONHSAT037733	CUST_41140_PI439685186	0.027875	0.326532	5.80773	4.5843	5.27012	6.76238	7.19595	6.75495	NONCODE	PNMA1	CUST_17995_PI439685186	0.00536476	0.291827	9.93751	9.7304	9.96444	11.8803	11.7573	11.2662
NONHSAT064137	CUST_42448_PI439685186	0.00864197	0.442772	8.5278	7.95698	8.3546	9.59002	9.5106	9.30816	NONCODE	TSHZ3	CUST_12708_PI439685186	0.00931548	0.436829	8.5035	8.28977	8.85527	9.68282	9.69967	9.89778
NONHSAT241254	CUST_82450_PI439685186	0.00455338	0.406194	3.11632	3.56406	3.57516	4.89711	4.86409	4.38462	NONCODE	HOXD9	CUST_7486_PI439685186	0.0348227	0.231619	6.68661	6.4154	6.9087	9.43154	7.91426	8.64471
NONHSAT241254	CUST_82450_PI439685186	0.00455338	0.406194	3.11632	3.56406	3.57516	4.89711	4.86409	4.38462	NONCODE	HOXD10	CUST_7487_PI439685186	0.0211185	0.0726977	6.96277	6.53697	7.1298	11.1397	9.24057	11.0074
NONHSAT095146	CUST_44825_PI439685186	0.0497823	0.374834	6.0519	5.35508	4.59463	7.07765	6.36035	7.05974	NONCODE	SLC2A9	CUST_12192_PI439685186	0.0299916	0.367154	7.69949	7.43082	6.54393	9.00987	8.28906	8.85152
NONHSAT097848	CUST_45098_PI439685186	0.0234651	0.406974	4.42776	4.04314	4.86583	5.79138	5.88789	5.65648	NONCODE	ALPK1	CUST_15820_PI439685186	0.0387476	0.386611	6.26452	5.42198	6.65631	7.9726	7.14321	7.47658
NONHSAT102043	CUST_45627_PI439685186	0.0344394	0.318398	3.15866	2.93061	2.9852	5.08463	3.99165	4.75599	NONCODE	PTCD2	CUST_15574_PI439685186	0.00865747	0.489576	8.0293	8.12782	7.96645	8.84573	9.05107	9.28847
NONHSAT102043	CUST_45627_PI439685186	0.0344394	0.318398	3.15866	2.93061	2.9852	5.08463	3.99165	4.75599	NONCODE	MAP1B	CUST_9159_PI439685186	0.00300302	0.250005	10.7915	11.0163	10.2491	12.8671	12.8484	12.3978
NONHSAT102044	CUST_45628_PI439685186	0.0103639	0.26373	3.76196	4.64347	3.6267	6.36207	5.85049	5.73034	NONCODE	ZNF366	CUST_3670_PI439685186	0.0162352	0.360205	7.71262	7.21923	8.20428	9.63283	9.1056	8.87663
NONHSAT102044	CUST_45628_PI439685186	0.0103639	0.26373	3.76196	4.64347	3.6267	6.36207	5.85049	5.73034	NONCODE	PTCD2	CUST_15574_PI439685186	0.00865747	0.489576	8.0293	8.12782	7.96645	8.84573	9.05107	9.28847
NONHSAT102044	CUST_45628_PI439685186	0.0103639	0.26373	3.76196	4.64347	3.6267	6.36207	5.85049	5.73034	NONCODE	MAP1B	CUST_9159_PI439685186	0.00300302	0.250005	10.7915	11.0163	10.2491	12.8671	12.8484	12.3978
NONHSAT102059	CUST_45632_PI439685186	0.0349782	0.298822	2.74704	1.5707	2.60516	4.76647	3.91127	3.39308	NONCODE	ZNF366	CUST_3670_PI439685186	0.0162352	0.360205	7.71262	7.21923	8.20428	9.63283	9.1056	8.87663
NONHSAT102059	CUST_45632_PI439685186	0.0349782	0.298822	2.74704	1.5707	2.60516	4.76647	3.91127	3.39308	NONCODE	PTCD2	CUST_15574_PI439685186	0.00865747	0.489576	8.0293	8.12782	7.96645	8.84573	9.05107	9.28847
NONHSAT102059	CUST_45632_PI439685186	0.0349782	0.298822	2.74704	1.5707	2.60516	4.76647	3.91127	3.39308	NONCODE	MAP1B	CUST_9159_PI439685186	0.00300302	0.250005	10.7915	11.0163	10.2491	12.8671	12.8484	12.3978
NONHSAT104778	CUST_45931_PI439685186	0.0324637	0.276013	6.80567	5.62512	6.95695	8.46406	8.63896	8.14188	NONCODE	SOX30	CUST_1232_PI439685186	0.0461921	0.268984	3.26153	1.5707	3.11107	4.0558	5.30879	4.495
NONHSAT104778	CUST_45931_PI439685186	0.0324637	0.276013	6.80567	5.62512	6.95695	8.46406	8.63896	8.14188	NONCODE	ADAM19	CUST_17298_PI439685186	0.0326313	0.302015	10.2301	9.00622	10.0923	11.8295	11.5279	11.3997
ENST00000590522	CUST_30590_PI439685186	0.0441838	0.408272	6.44458	6.57414	6.24386	8.25526	7.36196	7.34242	Ensembl	PLCD3	CUST_1469_PI439685186	0.000869625	0.336705	9.47848	9.05288	9.14499	10.8708	10.6039	10.9282
NONHSAT118924	CUST_46809_PI439685186	0.0293521	0.329056	15.1938	14.2752	15.449	16.794	16.7781	16.3593	NONCODE	ACTB	CUST_13101_PI439685186	0.0266165	0.499929	17.2752	16.5511	16.6961	17.6779	18.0547	17.8714
NONHSAT133939	CUST_48233_PI439685186	0.0065553	0.198971	5.19226	4.06705	4.66131	7.23435	7.34374	6.36026	NONCODE	FRRS1L	CUST_5375_PI439685186	0.0359862	0.133495	6.27585	4.92847	7.52425	9.88695	9.60129	8.85788
NONHSAT134945	CUST_48313_PI439685186	0.0172775	0.398431	14.0068	13.4549	13.8185	15.3667	15.2629	14.5622	NONCODE	LCN2	CUST_8850_PI439685186	0.0364003	0.0573215	6.75626	6.8489	7.89356	12.5491	9.73581	10.2283
NONHSAT135124	CUST_48321_PI439685186	0.0382164	0.453559	8.83404	8.60938	8.62247	10.1968	9.83626	9.34073	NONCODE	FNBP1	CUST_4852_PI439685186	0.0298092	0.461773	12.0634	11.9542	12.2165	13.5327	13.1968	12.7582
NR_038230	CUST_87388_PI439685186	0.0465231	0.410993	6.72615	6.79805	6.86751	8.37498	7.46722	8.24568	RefSeq	ITGA3	CUST_8175_PI439685186	0.00923056	0.310984	11.7786	12.0642	11.2921	13.5658	12.8614	13.7274
NR_026998	CUST_86745_PI439685186	0.00339759	0.412164	7.74959	7.35561	7.77102	8.89087	9.04481	8.80288	RefSeq	TBC1D2B	CUST_4900_PI439685186	0.0008158	0.44594	9.09463	8.877	8.89358	10.2918	10.0872	9.9736
NONHSAT150262	CUST_50085_PI439685186	0.0171965	0.113365	1.64471	1.5707	3.4032	5.97143	5.04606	5.68155	NONCODE	CFH	CUST_7316_PI439685186	0.0104726	0.170222	9.6258	8.69489	10.178	12.7602	11.8061	11.7155
NONHSAT150262	CUST_50085_PI439685186	0.0171965	0.113365	1.64471	1.5707	3.4032	5.97143	5.04606	5.68155	NONCODE	CFHR1	CUST_7318_PI439685186	0.0100468	0.167935	8.01729	7.51036	8.74482	11.4489	10.2778	10.1623
NONHSAT150262	CUST_50085_PI439685186	0.0171965	0.113365	1.64471	1.5707	3.4032	5.97143	5.04606	5.68155	NONCODE	CFHR2	CUST_7320_PI439685186	0.0146495	0.18242	7.79371	7.3225	8.38814	11.0896	9.82682	9.71936
NONHSAT151655	CUST_50474_PI439685186	0.00238853	0.421308	7.32877	7.01336	7.44709	8.76084	8.43001	8.33862	NONCODE	PLPP3	CUST_17198_PI439685186	0.0377844	0.246724	11.2249	9.7261	11.0041	12.8207	12.9815	12.5831
NONHSAT151931	CUST_50533_PI439685186	0.0293002	0.282924	7.68927	6.49055	7.10843	8.95018	9.10029	8.94128	NONCODE	TGFBR3	CUST_14538_PI439685186	0.0448872	0.243541	10.6501	9.20447	10.6241	12.3143	12.3336	12.3571
NONHSAT152378	CUST_50658_PI439685186	0.0226104	0.443912	7.60952	8.38204	7.62913	9.39228	8.92679	8.90325	NONCODE	ARHGEF2	CUST_17892_PI439685186	0.0301157	0.37456	6.62389	7.63707	6.68047	8.97627	8.18869	8.09377
ENST00000602425	CUST_31439_PI439685186	0.0134952	0.41787	6.17999	6.08573	6.31576	7.0631	7.63715	7.599	Ensembl	FOXF1	CUST_4772_PI439685186	0.0104647	0.215834	8.40365	7.81712	8.95936	10.8795	10.3898	10.7268
NONHSAT006618	CUST_38422_PI439685186	0.0147955	0.41792	7.62592	6.92622	7.14806	8.39338	8.67346	8.48583	NONCODE	TDRD10	CUST_2157_PI439685186	0.00938338	0.327635	8.90325	8.0236	8.30486	10.2254	10.2037	9.72177
NONHSAT158683	CUST_53417_PI439685186	0.0331566	0.35761	11.904	11.874	10.7768	13.4944	12.8729	12.789	NONCODE	IFITM1	CUST_17050_PI439685186	0.0307372	0.376785	13.2534	13.2097	12.2644	14.8908	14.023	14.0609
NONHSAT158683	CUST_53417_PI439685186	0.0331566	0.35761	11.904	11.874	10.7768	13.4944	12.8729	12.789	NONCODE	IFITM2	CUST_837_PI439685186	0.0396195	0.318121	13.8437	12.8419	12.4136	15.0716	14.8063	14.5115
NONHSAT158683	CUST_53417_PI439685186	0.0331566	0.35761	11.904	11.874	10.7768	13.4944	12.8729	12.789	NONCODE	PGGHG	CUST_15789_PI439685186	0.0133218	0.416842	7.77456	8.38575	8.22307	9.52294	9.33283	9.37504
NONHSAT158742	CUST_53434_PI439685186	0.0308429	0.216781	4.61268	3.24555	4.95847	7.04416	6.53912	6.22992	NONCODE	IGF2	CUST_7967_PI439685186	0.027359	0.197342	12.086	10.4567	12.1251	14.6369	13.7868	13.572
NONHSAT158742	CUST_53434_PI439685186	0.0308429	0.216781	4.61268	3.24555	4.95847	7.04416	6.53912	6.22992	NONCODE	TSPAN32	CUST_318_PI439685186	0.021504	0.287219	5.7029	4.51353	4.70732	7.40302	6.72002	6.26983
NONHSAT006618	CUST_38422_PI439685186	0.0147955	0.41792	7.62592	6.92622	7.14806	8.39338	8.67346	8.48583	NONCODE	SHE	CUST_2158_PI439685186	0.036367	0.441668	6.67749	6.33258	6.34311	7.90504	7.81576	7.05568
NONHSAT255766	CUST_85383_PI439685186	0.00550743	0.418686	6.63245	6.82721	6.32242	7.72779	7.93332	7.92419	NONCODE	RHOBTB2	CUST_5008_PI439685186	0.0154857	0.410616	10.1865	9.75872	10.4969	11.4846	11.5892	11.2995
NONHSAT162069	CUST_54648_PI439685186	0.000925857	0.320625	6.1389	6.10655	6.29558	8.0368	7.70508	7.70326	NONCODE	LRRK2	CUST_1906_PI439685186	0.00167029	0.316042	5.96171	6.1897	6.05085	7.71565	7.95151	7.49337
NONHSAT162106	CUST_54663_PI439685186	0.0239408	0.142475	3.53174	1.5707	3.23106	6.02722	6.05767	5.17386	NONCODE	ANO6	CUST_3990_PI439685186	0.0473229	0.27495	8.89592	8.01897	9.64474	10.9022	10.9675	10.7068
NONHSAT163282	CUST_54961_PI439685186	0.0324709	0.244044	13.7053	12.7395	14.1499	15.8119	15.5628	15.647	NONCODE	A2M	CUST_4061_PI439685186	0.0419963	0.27487	14.487	13.5892	15.1469	16.5952	16.2534	16.3451
NONHSAT163282	CUST_54961_PI439685186	0.0324709	0.244044	13.7053	12.7395	14.1499	15.8119	15.5628	15.647	NONCODE	PZP	CUST_12940_PI439685186	0.0131882	0.255664	7.97795	7.45564	8.5252	10.2491	9.85752	9.92048
NONHSAT163363	CUST_54987_PI439685186	0.0242534	0.295587	5.71719	4.63257	5.8259	7.53378	7.45678	6.53626	NONCODE	ABCC9	CUST_301_PI439685186	0.0408973	0.215394	6.21024	4.6512	6.68549	8.78351	8.28819	7.53138
NONHSAT163363	CUST_54987_PI439685186	0.0242534	0.295587	5.71719	4.63257	5.8259	7.53378	7.45678	6.53626	NONCODE	KCNJ8	CUST_8340_PI439685186	0.00536063	0.23952	6.71694	6.41827	6.96805	9.19527	8.72031	8.28068
NONHSAT165576	CUST_56052_PI439685186	0.0211645	0.461883	7.05079	7.37761	6.57309	8.40149	7.93488	8.07891	NONCODE	FOXO1	CUST_4879_PI439685186	0.0183331	0.327733	9.62482	8.67815	9.13696	10.6712	10.9711	10.7638
NONHSAT165576	CUST_56052_PI439685186	0.0211645	0.461883	7.05079	7.37761	6.57309	8.40149	7.93488	8.07891	NONCODE	WBP4	CUST_1355_PI439685186	0.00894449	0.465852	8.10286	8.65533	8.42604	9.66879	9.42941	9.4315
NONHSAT165576	CUST_56052_PI439685186	0.0211645	0.461883	7.05079	7.37761	6.57309	8.40149	7.93488	8.07891	NONCODE	ELF1	CUST_4041_PI439685186	0.0135711	0.414531	9.88498	10.6412	10.0196	11.7919	11.2859	11.3414
NONHSAT167267	CUST_56484_PI439685186	0.0192221	0.437513	4.63716	5.27523	4.86525	6.19314	6.06571	6.16709	NONCODE	COL4A1	CUST_2234_PI439685186	0.0194282	0.348681	10.251	10.2472	10.2041	11.9932	11.8763	11.3034
NONHSAT255766	CUST_85383_PI439685186	0.00550743	0.418686	6.63245	6.82721	6.32242	7.72779	7.93332	7.92419	NONCODE	TNFRSF10D	CUST_17346_PI439685186	0.0292293	0.484948	7.78883	8.35557	8.47779	9.62287	8.8352	9.27942
NONHSAT173934	CUST_59159_PI439685186	0.0174141	0.348169	7.90385	8.20455	8.25124	10.1163	9.38851	9.29944	NONCODE	KIFC3	CUST_8387_PI439685186	0.0101412	0.256464	10.6939	9.83974	10.7859	12.7405	12.3308	12.2648
NONHSAT173934	CUST_59159_PI439685186	0.0174141	0.348169	7.90385	8.20455	8.25124	10.1163	9.38851	9.29944	NONCODE	CCDC102A	CUST_18069_PI439685186	0.00763565	0.406263	8.36106	7.73496	8.1972	9.74092	9.32919	9.12213
NONHSAT178558	CUST_60923_PI439685186	0.00463476	0.315851	8.28391	7.67975	7.617	9.91751	9.39012	9.27477	NONCODE	BCL2	CUST_13064_PI439685186	0.00779784	0.216332	9.20755	8.51085	8.97568	11.701	10.6906	10.7848
NONHSAT180029	CUST_61555_PI439685186	0.0229181	0.46702	6.85684	6.42002	7.23313	8.15925	7.71487	8.00964	NONCODE	CNN2	CUST_2146_PI439685186	0.0177717	0.400905	13.6393	13.1818	14.0246	15.1874	14.8502	14.8595
ENST00000508056	CUST_24693_PI439685186	0.0488896	0.429405	6.6271	6.26569	6.82174	7.27463	8.35269	7.57801	Ensembl	ARL10	CUST_6844_PI439685186	0.000287199	0.359951	7.04075	7.29788	7.05695	8.70944	8.5987	8.51805
NONHSAT185265	CUST_62935_PI439685186	0.00326706	0.197274	5.93922	5.48488	5.39937	8.00607	7.43228	8.33179	NONCODE	FHL2	CUST_4647_PI439685186	0.00812114	0.126856	11.4498	10.1717	10.7063	13.733	13.6784	14.1023
NONHSAT185265	CUST_62935_PI439685186	0.00326706	0.197274	5.93922	5.48488	5.39937	8.00607	7.43228	8.33179	NONCODE	C2orf49	CUST_15255_PI439685186	0.0454838	0.47409	9.519	8.61926	8.6306	9.77809	10.205	10.1733
NONHSAT185724	CUST_63063_PI439685186	0.0201167	0.32441	5.75803	5.21017	4.57787	7.31302	6.61978	6.60267	NONCODE	ACVR1C	CUST_2342_PI439685186	0.013141	0.124117	2.29659	1.5707	3.13116	5.29613	5.76415	5.33869
ENST00000547721	CUST_27159_PI439685186	0.0401007	0.430148	6.45339	6.28666	5.42669	7.53766	7.03733	7.39275	Ensembl	PHLDA1	CUST_4668_PI439685186	0.00806354	0.365982	8.30667	8.85203	8.13193	9.84213	9.71936	10.1464
NR_028379	CUST_86980_PI439685186	0.0105964	0.433251	6.46337	5.99649	6.02207	6.96649	7.6304	7.47432	RefSeq	SLC16A2	CUST_14116_PI439685186	0.00594199	0.245118	9.56473	8.6299	9.27466	11.5443	11.0825	11.0206
NONHSAT189597	CUST_64840_PI439685186	0.0168338	0.369416	2.76038	3.57843	3.20815	4.67005	4.50694	4.7814	NONCODE	PROCR	CUST_802_PI439685186	0.0379577	0.347037	10.3294	9.12655	9.1729	11.6372	11.1707	10.5418
NONHSAT192272	CUST_65920_PI439685186	0.0476448	0.369217	6.35615	6.55521	6.55247	8.3115	7.2233	8.04263	NONCODE	TIMP3	CUST_14565_PI439685186	0.0430953	0.222713	11.3109	9.89091	11.7771	13.6926	13.2236	13.074
ENST00000437597	CUST_21678_PI439685186	0.0383206	0.441559	4.30207	5.13579	5.26809	6.00602	6.41132	5.95854	Ensembl	FAM43A	CUST_2392_PI439685186	0.0369786	0.475015	10.0389	10.26	9.35252	11.0006	10.7516	11.2284
lnc-C8orf22-16:1	CUST_35995_PI439685186	0.045114	0.455517	4.87413	3.95308	4.58959	5.69815	5.55345	5.71033	LNCipedia	SNAI2	CUST_14140_PI439685186	0.0144575	0.203141	9.5686	8.52776	9.80959	11.7181	10.8665	12.2096
NONHSAT157123	CUST_52569_PI439685186	0.0177436	0.466578	8.11847	7.45462	7.58635	9.01362	8.82225	8.69346	NONCODE	UNC5B	CUST_4398_PI439685186	0.0105601	0.241405	5.53898	6.20149	5.2493	7.79371	7.57771	7.91935
NONHSAT196547	CUST_67145_PI439685186	0.021979	0.182534	4.36124	3.24131	3.73102	6.9384	5.22595	6.26815	NONCODE	LRRC34	CUST_3199_PI439685186	0.0316409	0.220428	4.1021	2.78418	4.6042	6.80726	5.69663	5.79818
NONHSAT206988	CUST_71763_PI439685186	0.0365247	0.410723	6.26781	5.335	5.26556	7.25989	6.80093	6.84263	NONCODE	HIST1H2BI	CUST_16266_PI439685186	0.0334059	0.278205	1.95001	3.05009	1.53531	4.41542	3.32726	4.50477
NONHSAT206988	CUST_71763_PI439685186	0.0365247	0.410723	6.26781	5.335	5.26556	7.25989	6.80093	6.84263	NONCODE	HIST1H4C	CUST_16326_PI439685186	0.0419546	0.423575	15.0637	15.135	14.2351	16.1222	16.1906	15.9928
NONHSAT206988	CUST_71763_PI439685186	0.0365247	0.410723	6.26781	5.335	5.26556	7.25989	6.80093	6.84263	NONCODE	BTN2A2	CUST_639_PI439685186	0.028825	0.442338	8.78182	8.69136	8.77396	10.2984	9.77291	9.61665
NONHSAT206988	CUST_71763_PI439685186	0.0365247	0.410723	6.26781	5.335	5.26556	7.25989	6.80093	6.84263	NONCODE	BTN3A2	CUST_1282_PI439685186	0.0314584	0.262532	10.1784	9.1896	8.73761	11.5386	11.5569	11.1526
NONHSAT206988	CUST_71763_PI439685186	0.0365247	0.410723	6.26781	5.335	5.26556	7.25989	6.80093	6.84263	NONCODE	BTN3A3	CUST_638_PI439685186	0.0246987	0.360994	9.62075	8.5012	8.88006	10.8759	10.4633	10.2274
NONHSAT206988	CUST_71763_PI439685186	0.0365247	0.410723	6.26781	5.335	5.26556	7.25989	6.80093	6.84263	NONCODE	HIST1H4E	CUST_16342_PI439685186	0.0095605	0.452095	12.958	12.3545	12.4452	13.4933	13.9707	13.7663
NONHSAT206988	CUST_71763_PI439685186	0.0365247	0.410723	6.26781	5.335	5.26556	7.25989	6.80093	6.84263	NONCODE	BTN3A1	CUST_1283_PI439685186	0.0189849	0.394527	9.10022	8.39538	8.45942	10.4828	9.85861	9.60256
NONHSAT208884	CUST_72252_PI439685186	0.00259168	0.072475	2.75997	1.5707	1.53531	5.44854	5.2533	6.53345	NONCODE	RIPOR2	CUST_18566_PI439685186	0.0142626	0.211192	5.79647	5.02093	6.48324	8.27584	7.44949	8.47488
ENST00000515436	CUST_25325_PI439685186	0.022244	0.467668	5.07331	4.65539	5.12166	5.78207	6.47763	5.81194	Ensembl	TLR1	CUST_14582_PI439685186	0.0468227	0.25014	6.22203	7.32939	6.74059	9.66424	8.18947	8.05297
NONHSAT209558	CUST_72453_PI439685186	0.00750756	0.432671	4.99934	5.22303	5.61768	6.79888	6.40844	6.27508	NONCODE	REV3L	CUST_13081_PI439685186	0.000705592	0.376631	8.62544	8.38361	8.66987	10.1841	9.87127	9.84042
NONHSAT209560	CUST_72455_PI439685186	0.0108685	0.198004	4.93177	4.35914	4.97064	7.68305	6.95601	6.43445	NONCODE	REV3L	CUST_13081_PI439685186	0.000705592	0.376631	8.62544	8.38361	8.66987	10.1841	9.87127	9.84042
NONHSAT220046	CUST_76933_PI439685186	0.0129175	0.234608	7.72664	6.79024	6.93892	9.92421	8.73178	8.9682	NONCODE	COL27A1	CUST_17070_PI439685186	0.0161908	0.205111	8.7204	7.64524	9.09512	11.3924	10.1215	10.8893
NONHSAT222683	CUST_77978_PI439685186	0.007753	0.31417	7.55938	6.85929	7.68569	9.44563	8.88669	8.82864	NONCODE	RGN	CUST_17752_PI439685186	0.00268334	0.319571	8.34443	8.61994	8.87024	10.6162	10.0843	10.0461
ENST00000479792	CUST_23825_PI439685186	0.0157489	0.477054	6.98427	6.74912	7.16034	8.04591	8.33911	7.66273	Ensembl	TRPC1	CUST_14676_PI439685186	0.0346521	0.260875	8.52644	7.28038	8.59729	10.3144	10.2519	9.96758
ENST00000391437	CUST_19037_PI439685186	0.00387817	0.479587	4.98322	5.28262	5.16519	6.15774	6.22563	6.24233	Ensembl	PFKFB3	CUST_10629_PI439685186	0.0313569	0.425614	9.05281	8.37222	8.05079	10.0655	9.66999	9.5759
NONHSAT225002	CUST_79005_PI439685186	0.0364226	0.37673	7.18038	6.64638	6.21637	8.69379	7.96022	7.53272	NONCODE	BEST4	CUST_6177_PI439685186	0.016225	0.438485	7.21808	7.75244	6.98348	8.78887	8.47789	8.32679
NONHSAT028631	CUST_40214_PI439685186	0.0464095	0.480869	4.67753	3.87937	4.81824	5.77145	5.31068	5.59027	NONCODE	ITGA5	CUST_8177_PI439685186	0.00809173	0.374539	11.9043	11.2934	11.2087	12.8876	13.1673	12.6611
NONHSAT028631	CUST_40214_PI439685186	0.0464095	0.480869	4.67753	3.87937	4.81824	5.77145	5.31068	5.59027	NONCODE	PPP1R1A	CUST_11316_PI439685186	0.0176478	0.158553	2.38711	3.33179	3.21952	6.17577	4.5665	5.88891
NONHSAT230553	CUST_80134_PI439685186	0.0401167	0.481005	7.8575	6.90591	7.18195	8.10085	8.61022	8.52368	NONCODE	ACTN3	CUST_17447_PI439685186	0.0128829	0.369633	8.19064	7.52646	8.16881	9.5736	9.40854	9.29045
NONHSAT230553	CUST_80134_PI439685186	0.0401167	0.481005	7.8575	6.90591	7.18195	8.10085	8.61022	8.52368	NONCODE	CD248	CUST_12420_PI439685186	0.0499713	0.44549	10.8186	10.0703	10.7731	12.3086	11.2903	11.4606
NONHSAT231164	CUST_80258_PI439685186	0.042691	0.495639	6.17642	6.08607	5.60229	7.34467	7.03502	6.44816	NONCODE	KIAA1551	CUST_11468_PI439685186	0.00644123	0.390728	9.83653	9.68794	9.31592	11.1349	11.174	10.5726
NONHSAT234087	CUST_80870_PI439685186	0.0278444	0.348214	6.74692	7.03314	5.91752	8.10877	7.92104	8.40832	NONCODE	MMP14	CUST_9318_PI439685186	0.0137255	0.395317	7.53615	7.02296	7.00039	8.48135	8.58682	8.57178
ENST00000605240	CUST_31683_PI439685186	0.0195799	0.482118	6.48123	6.80254	6.9459	8.10982	7.83657	7.39004	Ensembl	IFITM1	CUST_17050_PI439685186	0.0307372	0.376785	13.2534	13.2097	12.2644	14.8908	14.023	14.0609
ENST00000605240	CUST_31683_PI439685186	0.0195799	0.482118	6.48123	6.80254	6.9459	8.10982	7.83657	7.39004	Ensembl	IFITM2	CUST_837_PI439685186	0.0396195	0.318121	13.8437	12.8419	12.4136	15.0716	14.8063	14.5115
NONHSAT242679	CUST_82726_PI439685186	0.0474306	0.154727	1.51874	2.28189	1.53531	5.05795	2.98159	4.77994	NONCODE	LY75	CUST_9096_PI439685186	0.0260393	0.265868	8.96787	8.71678	8.60716	11.1653	9.962	10.6782
NONHSAT242679	CUST_82726_PI439685186	0.0474306	0.154727	1.51874	2.28189	1.53531	5.05795	2.98159	4.77994	NONCODE	ITGB6	CUST_8194_PI439685186	0.023867	0.0576932	5.62343	5.46184	5.13059	10.2755	8.01819	9.50555
NONHSAT242679	CUST_82726_PI439685186	0.0474306	0.154727	1.51874	2.28189	1.53531	5.05795	2.98159	4.77994	NONCODE	RBMS1	CUST_13050_PI439685186	0.0390221	0.304955	8.7999	7.4248	7.63841	9.51026	9.9921	9.8621
ENST00000605240	CUST_31683_PI439685186	0.0195799	0.482118	6.48123	6.80254	6.9459	8.10982	7.83657	7.39004	Ensembl	PGGHG	CUST_15789_PI439685186	0.0133218	0.416842	7.77456	8.38575	8.22307	9.52294	9.33283	9.37504
NONHSAT244274	CUST_83085_PI439685186	0.0151671	0.16118	6.41581	5.87487	5.35895	9.15127	7.53989	8.62104	NONCODE	ETS2	CUST_4289_PI439685186	0.000516376	0.220406	9.12997	8.69802	8.63562	11.2756	10.7813	10.9598
ENST00000614441	CUST_32963_PI439685186	0.0214126	0.492935	7.68922	7.18883	7.11863	8.45607	7.94777	8.6385	Ensembl	CFAP300	CUST_17030_PI439685186	0.00709195	0.274633	6.97332	7.05506	6.75709	9.18831	8.65599	8.44638
NONHSAT246856	CUST_83635_PI439685186	0.0399371	0.175015	5.35175	3.25071	4.9567	6.93518	7.6785	7.10756	NONCODE	DZIP1L	CUST_4032_PI439685186	0.0180129	0.280406	7.97461	7.12216	7.86568	9.59392	9.46111	9.54699
NONHSAT247717	CUST_83820_PI439685186	0.00250377	0.23906	4.45223	4.52409	4.36487	6.78552	6.33364	6.37561	NONCODE	ARSJ	CUST_15436_PI439685186	0.00294941	0.188902	6.00602	5.66536	6.49083	8.69528	8.27288	8.49648
ENST00000614441	CUST_32963_PI439685186	0.0214126	0.492935	7.68922	7.18883	7.11863	8.45607	7.94777	8.6385	Ensembl	YAP1	CUST_669_PI439685186	0.0205414	0.423638	10.4895	11.3075	10.9089	12.2961	12.243	11.9796
NONHSAT248382	CUST_83973_PI439685186	0.0167487	0.385093	6.0644	5.13562	5.67332	6.63485	7.34488	7.08366	NONCODE	PRDM8	CUST_12334_PI439685186	0.0140021	0.0929005	10.8823	9.03997	10.6745	14.2125	13.8062	13.3258
NONHSAT248382	CUST_83973_PI439685186	0.0167487	0.385093	6.0644	5.13562	5.67332	6.63485	7.34488	7.08366	NONCODE	ANTXR2	CUST_1819_PI439685186	0.00436934	0.476012	9.75855	9.50366	9.91158	10.7262	10.5959	11.0541
ENST00000614441	CUST_32963_PI439685186	0.0214126	0.492935	7.68922	7.18883	7.11863	8.45607	7.94777	8.6385	Ensembl	CEP126	CUST_12661_PI439685186	0.0155565	0.321105	6.97664	6.21094	6.56645	8.2761	8.29915	8.19518
NONHSAT257527	CUST_85756_PI439685186	0.0223105	0.49375	3.05304	2.41409	2.97931	3.44331	4.01862	4.04353	NONCODE	PCSK5	CUST_10231_PI439685186	0.0214522	0.254926	4.86142	3.82982	5.20361	6.79107	7.13448	5.97992
NONHSAT252484	CUST_84783_PI439685186	0.0394157	0.306054	3.59626	2.48264	3.23877	5.49121	4.77368	4.02585	NONCODE	NT5E	CUST_9781_PI439685186	0.0163438	0.337189	8.29554	7.62967	8.30571	10.0518	9.75556	9.05457
NONHSAT137181	CUST_48554_PI439685186	0.0203102	0.493973	6.91473	6.4439	7.16665	8.12424	7.65609	7.84937	NONCODE	TSPYL2	CUST_13507_PI439685186	0.0153035	0.436686	9.01658	8.84098	9.55734	10.5019	10.1417	10.4323
ENST00000610171	CUST_32605_PI439685186	0.000563671	0.494707	4.48384	4.69044	4.52982	5.71944	5.46217	5.56512	Ensembl	CD2	CUST_17813_PI439685186	0.0305803	0.249396	8.22949	7.27978	7.30222	10.3636	9.44954	8.79015
ENST00000610171	CUST_32605_PI439685186	0.000563671	0.494707	4.48384	4.69044	4.52982	5.71944	5.46217	5.56512	Ensembl	PTGFRN	CUST_12528_PI439685186	0.0121596	0.472034	7.91512	7.29997	7.49493	8.66612	8.84046	8.50266
lnc-AMN1-2:3	CUST_35849_PI439685186	0.0279416	0.496084	8.99607	9.10568	8.35579	10.1935	9.65049	9.68919	LNCipedia	KIAA1551	CUST_11468_PI439685186	0.00644123	0.390728	9.83653	9.68794	9.31592	11.1349	11.174	10.5726
ENST00000550290	CUST_27317_PI439685186	0.00841421	2.04528	4.72436	5.13028	4.72297	3.79074	3.5609	4.11439	Ensembl	PPM1H	CUST_12571_PI439685186	0.034214	2.32107	13.5916	12.7721	12.6797	11.415	11.9877	12.0924
lnc-ZUFSP-4:1	CUST_37815_PI439685186	0.00913415	2.25374	5.58713	5.50785	5.62244	4.12863	4.57302	4.46491	LNCipedia	RFX6	CUST_4586_PI439685186	0.03111	9.16902	7.02077	6.35394	4.61502	3.26855	3.57087	2.08263
NONHSAT081962	CUST_43883_PI439685186	0.0086106	2.38015	11.9611	11.3714	11.416	10.1319	10.5426	10.3693	NONCODE	DOPEY2	CUST_18779_PI439685186	0.00777125	2.35151	11.2053	10.6861	11.0786	9.63953	9.80928	9.86064
ENST00000611956	CUST_32765_PI439685186	0.0233955	2.42868	7.74863	6.82262	7.3345	6.29016	5.5969	6.22802	Ensembl	MTG1	CUST_17952_PI439685186	0.0255371	2.4321	11.5619	11.2535	12.1961	10.0305	10.7816	10.4199
NONHSAT162322	CUST_54719_PI439685186	0.0316389	2.51102	5.64786	4.75325	5.68784	3.91348	4.42093	3.88238	NONCODE	PPM1H	CUST_12571_PI439685186	0.034214	2.32107	13.5916	12.7721	12.6797	11.415	11.9877	12.0924
NR_024337	CUST_86499_PI439685186	0.0393478	0.214194	9.99265	8.00312	9.48117	12.0793	11.4432	11.0893	RefSeq	SERTAD4	CUST_12136_PI439685186	0.0463598	0.251599	6.76538	5.80195	4.73468	8.38676	7.24793	8.09405
NR_026804	CUST_86672_PI439685186	0.00921484	0.470137	8.41727	8.06486	8.65086	9.33055	9.29896	9.77798	RefSeq	TLR1	CUST_14582_PI439685186	0.0468227	0.25014	6.22203	7.32939	6.74059	9.66424	8.18947	8.05297
NR_026813	CUST_86676_PI439685186	0.00332672	0.316631	5.98287	5.96833	6.49304	8.07237	7.91409	7.4228	RefSeq	HMG20A	CUST_624_PI439685186	0.0202875	0.402768	7.92183	7.19209	7.40397	8.86852	8.75144	8.92856
NR_026813	CUST_86676_PI439685186	0.00332672	0.316631	5.98287	5.96833	6.49304	8.07237	7.91409	7.4228	RefSeq	PEAK1	CUST_15596_PI439685186	0.00727178	0.228071	9.34157	8.40544	9.33867	11.452	11.3126	10.8338
ENST00000512717	CUST_25100_PI439685186	0.0237202	2.5607	5.03831	5.29033	5.58154	3.34279	4.05469	4.32566	Ensembl	NME1	CUST_9721_PI439685186	0.0496341	2.23586	13.6263	14.5699	13.6248	12.4527	13.233	12.7627
NR_027715	CUST_86911_PI439685186	0.0221538	0.476747	7.88758	7.85705	8.49916	9.5173	8.79762	9.14003	RefSeq	SLC39A14	CUST_5245_PI439685186	0.0388555	0.459246	11.4453	10.6446	11.3975	12.238	12.2777	12.4603
NR_028043	CUST_86937_PI439685186	0.0129478	0.207074	1.54399	2.9525	2.46675	5.1324	4.65219	4.16503	RefSeq	IGF2	CUST_7967_PI439685186	0.027359	0.197342	12.086	10.4567	12.1251	14.6369	13.7868	13.572
NR_028043	CUST_86937_PI439685186	0.0129478	0.207074	1.54399	2.9525	2.46675	5.1324	4.65219	4.16503	RefSeq	TSPAN32	CUST_318_PI439685186	0.021504	0.287219	5.7029	4.51353	4.70732	7.40302	6.72002	6.26983
NONHSAT239468	CUST_82060_PI439685186	0.0269576	2.75564	5.22114	5.17826	6.05832	3.87813	4.61917	3.53347	NONCODE	TRPM4	CUST_11107_PI439685186	0.0262485	5.77039	14.5491	12.9859	14.1749	11.4142	11.8036	11.2654
NR_028386	CUST_86981_PI439685186	0.019427	0.241756	5.90649	4.77575	6.08575	8.03826	7.31757	7.78115	RefSeq	SOS1	CUST_14229_PI439685186	0.0472646	0.430081	9.68548	8.4999	9.31633	10.0315	10.5751	10.7026
NR_034097	CUST_87199_PI439685186	0.0133333	0.339054	5.96347	5.08295	5.85808	7.60516	6.78089	7.23278	RefSeq	JAZF1	CUST_4554_PI439685186	0.0362538	0.215958	9.49709	7.93183	8.99702	11.1695	11.1888	11.1066
NR_037595	CUST_87316_PI439685186	0.0141017	0.348822	7.15464	7.12072	6.32762	8.66906	8.4249	8.16475	RefSeq	HHIP	CUST_13692_PI439685186	0.000631813	0.256984	5.20708	4.75523	5.18011	7.04195	7.18714	6.81258
NONHSAT239468	CUST_82060_PI439685186	0.0269576	2.75564	5.22114	5.17826	6.05832	3.87813	4.61917	3.53347	NONCODE	C19orf73	CUST_11425_PI439685186	0.0183914	2.10187	9.32845	9.10214	8.63508	7.71898	7.81794	8.32259
NONHSAT238284	CUST_81793_PI439685186	0.0367921	2.91121	4.70938	4.60375	4.63454	2.7989	2.62432	3.67195	NONCODE	FASN	CUST_4364_PI439685186	0.022014	5.43968	15.0232	16.7453	15.8055	12.7763	14.166	13.483
NR_073133	CUST_87980_PI439685186	0.0309741	0.145526	2.48856	2.92992	3.17387	6.48621	4.59073	5.2928	RefSeq	STEAP3	CUST_11513_PI439685186	0.0397884	0.288833	9.3392	9.62092	9.71099	11.9828	10.6655	11.1025
NR_073133	CUST_87980_PI439685186	0.0309741	0.145526	2.48856	2.92992	3.17387	6.48621	4.59073	5.2928	RefSeq	TMEM37	CUST_2711_PI439685186	0.0316922	0.361519	8.04232	8.63139	7.67323	10.0743	8.92176	9.69288
NONHSAT233757	CUST_80796_PI439685186	0.0251987	4.40396	6.47418	6.51389	7.02237	3.84972	4.06357	5.29716	NONCODE	PLEKHH1	CUST_12586_PI439685186	0.0464081	3.37025	11.6907	10.1147	10.735	8.58537	9.08363	9.79574
NR_104031	CUST_88154_PI439685186	0.0304846	0.471569	3.59759	4.29992	3.85712	5.07443	4.98254	5.03831	RefSeq	MEF2C	CUST_9233_PI439685186	0.018612	0.322484	8.47431	8.09177	9.20358	10.4562	10.4562	9.91807
NONHSAT175755	CUST_59912_PI439685186	0.0304256	4.6794	5.23785	6.3152	4.91847	3.44801	3.55074	3.15569	NONCODE	SLC25A10	CUST_2934_PI439685186	0.00671441	2.63855	8.13174	8.07939	7.49831	6.29082	6.44241	6.80833
NONHSAT175755	CUST_59912_PI439685186	0.0304256	4.6794	5.23785	6.3152	4.91847	3.44801	3.55074	3.15569	NONCODE	CENPX	CUST_4127_PI439685186	0.0303643	3.03415	15.1818	16.3033	15.2806	13.6334	14.2544	14.271
NR_110078	CUST_88474_PI439685186	0.0325283	0.303028	10.4495	9.40356	10.7446	12.5856	11.3859	11.8488	RefSeq	UBXN10	CUST_2218_PI439685186	0.0447957	0.498892	4.37596	5.13819	5.02793	5.86148	5.8283	5.96912
NONHSAT175755	CUST_59912_PI439685186	0.0304256	4.6794	5.23785	6.3152	4.91847	3.44801	3.55074	3.15569	NONCODE	PYCR1	CUST_12887_PI439685186	0.0276859	3.15931	13.9745	14.5107	13.7873	11.7261	13.0646	12.289
NR_110608	CUST_88649_PI439685186	0.0133376	0.192633	7.6098	7.07861	8.23208	9.27125	10.7159	9.93185	RefSeq	FILIP1	CUST_6332_PI439685186	0.0229856	0.176463	6.58052	6.3635	7.96675	8.65271	10.3586	9.47424
NR_130760	CUST_89383_PI439685186	0.0246521	0.436756	5.65306	5.30622	5.60612	7.15909	6.47728	6.41468	RefSeq	NIPSNAP3B	CUST_11607_PI439685186	0.0371351	0.464	7.73225	6.81295	7.53042	8.91592	8.35573	8.17206
NONHSAT252076	CUST_84698_PI439685186	0.0142801	8.94075	7.06541	8.34963	7.66066	3.29421	4.58566	5.33185	NONCODE	HIST1H1T	CUST_7267_PI439685186	0.0367756	8.78929	5.11408	6.49227	6.89344	1.54511	1.93304	4.39043
NONHSAT252076	CUST_84698_PI439685186	0.0142801	8.94075	7.06541	8.34963	7.66066	3.29421	4.58566	5.33185	NONCODE	HIST1H2BG	CUST_16244_PI439685186	0.0383661	3.91314	12.3062	10.9992	12.2537	10.1448	8.8793	10.514
NR_136202	CUST_90017_PI439685186	4.43071e-05	0.409386	6.98285	7.06879	6.9501	8.21569	8.3756	8.27391	RefSeq	NFKB1	CUST_9686_PI439685186	0.0239558	0.467379	10.7697	10.9351	10.2423	11.786	11.8826	11.6478
NONHSAT252076	CUST_84698_PI439685186	0.0142801	8.94075	7.06541	8.34963	7.66066	3.29421	4.58566	5.33185	NONCODE	HIST1H3E	CUST_16286_PI439685186	0.0200658	2.06113	8.3632	8.15178	8.50217	6.89195	7.59896	7.3311
NONHSAT252076	CUST_84698_PI439685186	0.0142801	8.94075	7.06541	8.34963	7.66066	3.29421	4.58566	5.33185	NONCODE	HIST1H2BB	CUST_7273_PI439685186	0.0142363	3.25563	4.48842	5.55154	4.97496	3.16596	3.01196	3.79897
NR_146556	CUST_90340_PI439685186	0.0176067	0.176693	1.58322	1.5707	2.7143	4.6711	4.42038	4.58634	RefSeq	TMSB15B	CUST_6916_PI439685186	0.0142255	0.491046	7.16333	7.30189	7.78981	8.64651	8.21912	8.51248
NR_146556	CUST_90340_PI439685186	0.0176067	0.176693	1.58322	1.5707	2.7143	4.6711	4.42038	4.58634	RefSeq	TMSB15B	CUST_6916_PI439685186	0.0142255	0.491046	7.16333	7.30189	7.78981	8.64651	8.21912	8.51248
NR_146633	CUST_90374_PI439685186	0.0415715	0.449465	7.85449	6.9748	6.85007	8.0553	8.76043	8.45852	RefSeq	SUPT3H	CUST_16798_PI439685186	0.00288941	0.395311	6.29089	6.22573	5.97581	7.55546	7.51221	7.45876
NR_148052	CUST_90564_PI439685186	0.0473755	0.256747	7.91211	5.99724	7.39642	9.32983	9.62902	8.67183	RefSeq	FGFR1	CUST_4636_PI439685186	0.0124902	0.300048	8.81837	7.87311	8.24002	9.85336	10.2156	10.2039
NR_148052	CUST_90564_PI439685186	0.0473755	0.256747	7.91211	5.99724	7.39642	9.32983	9.62902	8.67183	RefSeq	PLEKHA2	CUST_13035_PI439685186	0.00286834	0.269641	9.22021	9.00491	8.62358	11.0158	10.7891	10.7648
NR_148425	CUST_90582_PI439685186	0.00734398	0.253907	1.5229	1.5707	2.15452	4.02608	3.12141	3.95954	RefSeq	ALOX5AP	CUST_5401_PI439685186	0.0408435	0.270649	7.95745	8.35846	7.20089	10.4761	9.62918	8.84036
NR_148944	CUST_90623_PI439685186	0.0443061	0.307552	1.47528	1.5707	2.97085	4.42984	3.27481	3.69582	RefSeq	DSE	CUST_7195_PI439685186	0.00200815	0.334859	9.42865	8.9089	9.30451	11.1001	10.6591	10.6162
NR_148944	CUST_90623_PI439685186	0.0443061	0.307552	1.47528	1.5707	2.97085	4.42984	3.27481	3.69582	RefSeq	CALHM6	CUST_9413_PI439685186	0.0356041	0.215374	8.87399	8.95033	8.42856	11.7538	10.3283	10.3837

## Sheet: SE-lncRNA and target gene
The expression of differentially expressed SE-lncRNAs and the same trend differentially expressed target genes
SE-lncRNA_Accession	SE-lncRNA_probe name	SE-lncRNA_pvalues	SE-lncRNA_foldchange	SE-lncRNA_B50419T_N	SE-lncRNA_B55903T_N	SE-lncRNA_B55930T_N	SE-lncRNA_B50419P_N	SE-lncRNA_B55903P_N	SE-lncRNA_B55930P_N	SE-lncRNA_Source	target gene_GeneSymbol	target gene_ProbeName	target gene_pvalues	target gene_foldchange	target gene_B50419T_N	target gene_B55903T_N	target gene_B55930T_N	target gene_B50419P_N	target gene_B55903P_N	target gene_B55930P_N
ENST00000430607	CUST_21006_PI439685186	0.0332863	4.15768	6.44664	4.88866	5.2504	3.36211	4.29528	2.87632	Ensembl	SIM2	CUST_13949_PI439685186	0.0322783	3.51711	9.79811	9.35491	10.0206	7.67146	8.6154	7.11469
ENST00000624982	CUST_34568_PI439685186	0.0274566	0.0463746	3.70238	2.74635	2.25793	6.89323	5.46697	8.51348	GENCODE	IL10RA	CUST_8087_PI439685186	0.0458208	0.361899	5.81702	5.97307	4.90603	7.61401	7.09034	6.32238
ENST00000624982	CUST_34568_PI439685186	0.0274566	0.0463746	3.70238	2.74635	2.25793	6.89323	5.46697	8.51348	GENCODE	CD3G	CUST_17871_PI439685186	0.0410097	0.222532	7.55759	6.37254	6.56973	9.90982	8.69758	8.06962
ENST00000608391	CUST_32229_PI439685186	0.0304411	2.40825	8.91433	9.14906	8.24742	7.36247	7.75485	7.50559	Ensembl	DOPEY2	CUST_18779_PI439685186	0.00777125	2.35151	11.2053	10.6861	11.0786	9.63953	9.80928	9.86064
ENST00000624982	CUST_34568_PI439685186	0.0274566	0.0463746	3.70238	2.74635	2.25793	6.89323	5.46697	8.51348	GENCODE	JAML	CUST_1894_PI439685186	0.0250557	0.272092	9.92258	9.73619	9.27902	12.1115	11.4446	10.7914
ENST00000624982	CUST_34568_PI439685186	0.0274566	0.0463746	3.70238	2.74635	2.25793	6.89323	5.46697	8.51348	GENCODE	CD3D	CUST_17832_PI439685186	0.0341892	0.217223	8.79901	7.32197	7.10655	10.8736	9.86064	9.26574
ENST00000458250	CUST_23507_PI439685186	0.0408564	0.0486057	5.60011	1.5707	4.23739	9.07365	6.53151	9.67208	Ensembl	HSD11B1	CUST_7522_PI439685186	0.00402056	0.194397	8.86722	7.85263	8.43567	11.1097	10.932	10.2395
NONHSAT149595	CUST_49912_PI439685186	0.0178003	2.49839	5.73949	5.30539	5.89047	3.97803	4.08167	4.821	NONCODE	CHIA	CUST_6342_PI439685186	0.0269381	2.3476	7.45366	7.03112	7.52432	6.5212	6.12812	5.55488
ENST00000458250	CUST_23507_PI439685186	0.0408564	0.0486057	5.60011	1.5707	4.23739	9.07365	6.53151	9.67208	Ensembl	LAMB3	CUST_8813_PI439685186	0.0241357	0.0688	10.0217	10.4923	9.08556	14.07	11.9855	14.4697
NONHSAT162864	CUST_54864_PI439685186	0.0230953	2.84973	6.15327	6.30824	5.54345	4.55082	4.55109	4.47687	NONCODE	BICDL1	CUST_18015_PI439685186	0.0323786	2.33174	10.9634	11.1519	10.3361	9.54267	9.5792	9.77433
NONHSAT175319	CUST_59784_PI439685186	0.0107733	2.0814	6.04572	6.59018	6.08432	5.4583	5.15098	4.96032	NONCODE	HOXB13	CUST_732_PI439685186	0.0166837	2.43197	14.9447	15.5456	14.9509	13.3592	14.0746	14.1274
ENST00000603283	CUST_31582_PI439685186	0.0198348	0.0503087	7.3481	4.70153	6.47319	10.4141	9.00401	11.8313	Ensembl	HSD11B1	CUST_7522_PI439685186	0.00402056	0.194397	8.86722	7.85263	8.43567	11.1097	10.932	10.2395
ENST00000603283	CUST_31582_PI439685186	0.0198348	0.0503087	7.3481	4.70153	6.47319	10.4141	9.00401	11.8313	Ensembl	LAMB3	CUST_8813_PI439685186	0.0241357	0.0688	10.0217	10.4923	9.08556	14.07	11.9855	14.4697
NONHSAT190941	CUST_65496_PI439685186	0.00245958	2.44314	9.19514	8.76034	9.06329	7.44186	7.88851	7.81727	NONCODE	DOPEY2	CUST_18779_PI439685186	0.00777125	2.35151	11.2053	10.6861	11.0786	9.63953	9.80928	9.86064
NONHSAT199380	CUST_68505_PI439685186	0.00756099	2.07654	7.02048	6.82129	7.00823	5.76349	5.72742	6.1633	NONCODE	SH3RF1	CUST_12719_PI439685186	0.009899	2.84796	12.5773	12.1716	12.1085	10.4522	11.2329	10.5591
NONHSAT200691	CUST_68887_PI439685186	0.000774407	4.08432	4.22207	4.75613	4.53873	2.69681	2.40477	2.34972	NONCODE	GALNT7	CUST_10605_PI439685186	0.00277111	2.07817	13.292	12.9809	13.0668	11.9239	11.9439	12.2935
NONHSAT200691	CUST_68887_PI439685186	0.000774407	4.08432	4.22207	4.75613	4.53873	2.69681	2.40477	2.34972	NONCODE	GALNTL6	CUST_9445_PI439685186	0.0244446	2.72982	6.97256	6.73636	7.6824	5.97934	5.60886	5.59756
NONHSAT219894	CUST_76869_PI439685186	0.00814083	6.12166	4.35306	4.92538	4.74279	1.54511	1.69674	2.70398	NONCODE	CORO2A	CUST_14949_PI439685186	0.0247791	2.10543	12.4934	11.8295	11.9859	10.9623	10.652	11.4459
ENST00000519764	CUST_25662_PI439685186	0.0190785	0.0889771	3.58035	1.5707	1.53531	5.65385	4.73337	6.94776	Ensembl	FGFR1	CUST_4636_PI439685186	0.0124902	0.300048	8.81837	7.87311	8.24002	9.85336	10.2156	10.2039
ENST00000505209	CUST_24432_PI439685186	0.00749835	0.0955003	2.79617	1.5707	2.96125	6.48435	4.83002	6.07487	Ensembl	SNCAIP	CUST_18441_PI439685186	0.0373086	0.147143	5.3094	4.22749	5.27244	8.70767	6.54665	7.20855
ENST00000541704	CUST_26934_PI439685186	0.0361656	0.137855	3.95786	1.5707	2.75193	5.64388	5.76287	6.30076	Ensembl	ACACB	CUST_7449_PI439685186	0.0328274	0.272898	10.2825	9.24356	10.4956	12.0293	12.0593	11.8249
NONHSAT108683	CUST_46237_PI439685186	0.0136817	0.164974	4.4556	3.26143	3.42389	6.93877	6.51702	5.38949	NONCODE	PPP1R18	CUST_3746_PI439685186	0.0369561	0.324657	10.4969	9.32059	9.22294	11.6245	11.5248	11.075
NR_038892	CUST_87512_PI439685186	0.00985982	2.11165	9.67084	9.33301	9.36759	8.02517	8.59676	8.47812	RefSeq	DOPEY2	CUST_18779_PI439685186	0.00777125	2.35151	11.2053	10.6861	11.0786	9.63953	9.80928	9.86064
NR_110330	CUST_88566_PI439685186	0.0248457	2.40109	5.25908	4.71787	4.61209	3.99704	3.69179	3.03644	RefSeq	HOXB13	CUST_732_PI439685186	0.0166837	2.43197	14.9447	15.5456	14.9509	13.3592	14.0746	14.1274
ENST00000600553	CUST_31294_PI439685186	0.0461223	0.181352	5.45727	3.30585	5.13023	7.74264	7.08122	7.1326	Ensembl	FOXF1	CUST_4772_PI439685186	0.0104647	0.215834	8.40365	7.81712	8.95936	10.8795	10.3898	10.7268
ENST00000431144	CUST_21062_PI439685186	0.00297635	0.185345	6.7719	6.29736	7.02015	8.55912	9.46341	9.30182	Ensembl	TNFAIP3	CUST_14610_PI439685186	0.0345688	0.342937	10.8568	11.3332	10.2312	12.3223	12.4589	12.4729
ENST00000597578	CUST_31112_PI439685186	0.00328013	0.186533	5.48769	4.56126	4.86021	7.7501	7.3122	7.21544	Ensembl	FOXF1	CUST_4772_PI439685186	0.0104647	0.215834	8.40365	7.81712	8.95936	10.8795	10.3898	10.7268
ENST00000593604	CUST_30831_PI439685186	0.0042565	0.186768	5.13851	5.12581	6.00913	8.18493	7.87855	7.60031	Ensembl	FOXF1	CUST_4772_PI439685186	0.0104647	0.215834	8.40365	7.81712	8.95936	10.8795	10.3898	10.7268
NONHSAT228776	CUST_79776_PI439685186	0.00448192	0.18697	2.15849	1.5707	2.41065	4.53775	4.30747	4.65399	NONCODE	SFMBT2	CUST_12784_PI439685186	0.0109513	0.392127	7.98632	8.19341	8.6737	9.55417	9.58429	9.8379
ENST00000618127	CUST_33245_PI439685186	0.014234	0.188974	2.70421	1.5707	2.26135	4.57263	4.79045	4.59135	Ensembl	LRRK2	CUST_1906_PI439685186	0.00167029	0.316042	5.96171	6.1897	6.05085	7.71565	7.95151	7.49337
ENST00000430770	CUST_21023_PI439685186	0.00574951	0.170767	1.80024	2.38233	2.96353	5.14192	4.6148	5.20145	Ensembl	PLEKHG1	CUST_12591_PI439685186	0.00311683	0.280931	6.95526	6.43089	6.26691	8.64791	8.36451	8.19094
NR_108060	CUST_88318_PI439685186	0.0209785	0.198922	5.21164	3.8843	3.64465	7.1593	6.31157	6.65852	RefSeq	VIM	CUST_14926_PI439685186	0.0308846	0.265054	14.7014	13.1968	13.7266	16.1455	16.0051	15.5751
ENST00000448942	CUST_22658_PI439685186	0.0139603	0.172334	4.31289	3.71155	5.12031	6.73546	7.27551	7.04102	Ensembl	TNFAIP3	CUST_14610_PI439685186	0.0345688	0.342937	10.8568	11.3332	10.2312	12.3223	12.4589	12.4729
NONHSAT037348	CUST_41102_PI439685186	0.0171343	0.215187	5.67743	4.74094	6.26452	8.31866	7.30145	7.92087	NONCODE	PLEKHG3	CUST_5910_PI439685186	0.0211473	0.30716	10.2593	10.3603	10.616	12.506	11.4975	12.1897
ENST00000455530	CUST_23245_PI439685186	0.0145383	0.438539	3.13992	2.57569	3.02445	3.81056	4.51427	3.94158	Ensembl	FILIP1	CUST_6332_PI439685186	0.0229856	0.176463	6.58052	6.3635	7.96675	8.65271	10.3586	9.47424
NONHSAT249416	CUST_84170_PI439685186	0.0163739	0.221982	6.07711	4.93802	6.29443	8.50824	7.76799	7.73969	NONCODE	EFNA5	CUST_3947_PI439685186	0.0425471	0.394029	6.67996	6.37013	7.60139	8.64033	8.27465	7.99036
ENST00000498652	CUST_24052_PI439685186	0.0204975	0.21487	4.9364	3.32987	3.92395	6.76419	5.61483	6.6758	Ensembl	HOXA7	CUST_7455_PI439685186	0.0264825	0.225375	7.72974	6.16654	7.31034	9.68908	9.0165	9.27948
NONHSAT193219	CUST_66232_PI439685186	0.0333725	0.225357	10.3183	9.17231	8.47127	12.0231	11.1617	11.7089	NONCODE	CBX7	CUST_5225_PI439685186	0.0128303	0.352681	13.4747	12.7756	13.563	14.9738	14.869	14.573
ENST00000491934	CUST_23961_PI439685186	0.0158177	0.4623	6.4719	6.08852	6.60927	7.39642	7.18253	7.88659	Ensembl	DDIT4	CUST_10996_PI439685186	0.0198174	0.37699	12.5945	11.9611	12.7797	13.8633	13.3563	14.3053
ENST00000498872	CUST_24057_PI439685186	0.0175396	0.344775	6.10236	5.07754	5.83737	6.8669	7.24977	7.60097	Ensembl	PHLDB1	CUST_4974_PI439685186	0.00570482	0.331316	12.3518	11.7324	11.6521	13.6499	13.6982	13.2311
ENST00000503589	CUST_24286_PI439685186	0.0129657	0.28694	1.76002	1.5707	2.53273	4.32533	3.30128	3.63435	Ensembl	PRDM8	CUST_12334_PI439685186	0.0140021	0.0929005	10.8823	9.03997	10.6745	14.2125	13.8062	13.3258
ENST00000503589	CUST_24286_PI439685186	0.0129657	0.28694	1.76002	1.5707	2.53273	4.32533	3.30128	3.63435	Ensembl	ANTXR2	CUST_1819_PI439685186	0.00436934	0.476012	9.75855	9.50366	9.91158	10.7262	10.5959	11.0541
ENST00000504829	CUST_24395_PI439685186	0.0244439	0.0678099	1.90154	1.5707	1.53531	5.86069	4.09498	6.0542	Ensembl	SNCAIP	CUST_18441_PI439685186	0.0373086	0.147143	5.3094	4.22749	5.27244	8.70767	6.54665	7.20855
ENST00000504972	CUST_24410_PI439685186	0.0100121	0.242901	7.10317	7.33252	6.25847	9.17162	9.32313	8.35562	Ensembl	HOXB2	CUST_7463_PI439685186	0.012997	0.322965	9.43817	9.24465	8.57072	11.1525	10.7701	10.2056
NONHSAT193219	CUST_66232_PI439685186	0.0333725	0.225357	10.3183	9.17231	8.47127	12.0231	11.1617	11.7089	NONCODE	APOBEC3C	CUST_6450_PI439685186	0.0250295	0.199199	7.0821	6.677	6.95863	9.59017	8.3147	9.50999
ENST00000508443	CUST_24729_PI439685186	0.0161621	0.399761	3.30913	3.54081	3.67718	5.07055	4.35194	4.99469	Ensembl	SOX30	CUST_1232_PI439685186	0.0461921	0.268984	3.26153	1.5707	3.11107	4.0558	5.30879	4.495
ENST00000508443	CUST_24729_PI439685186	0.0161621	0.399761	3.30913	3.54081	3.67718	5.07055	4.35194	4.99469	Ensembl	ITK	CUST_8202_PI439685186	0.0304015	0.188785	6.23917	5.11148	5.55168	8.88504	7.83169	7.03478
ENST00000508443	CUST_24729_PI439685186	0.0161621	0.399761	3.30913	3.54081	3.67718	5.07055	4.35194	4.99469	Ensembl	ADAM19	CUST_17298_PI439685186	0.0326313	0.302015	10.2301	9.00622	10.0923	11.8295	11.5279	11.3997
ENST00000514980	CUST_25288_PI439685186	0.0441166	0.456233	6.45882	6.11077	6.89532	8.11963	7.56853	7.10056	Ensembl	SLC39A14	CUST_5245_PI439685186	0.0388555	0.459246	11.4453	10.6446	11.3975	12.238	12.2777	12.4603
NONHSAT193219	CUST_66232_PI439685186	0.0333725	0.225357	10.3183	9.17231	8.47127	12.0231	11.1617	11.7089	NONCODE	APOBEC3G	CUST_13150_PI439685186	0.0411367	0.311292	8.72427	8.01755	7.77743	10.6184	9.4825	9.24905
ENST00000517346	CUST_25416_PI439685186	0.0331422	0.152606	2.6232	1.5707	3.87371	5.59681	5.21475	6.13675	Ensembl	TENM2	CUST_12562_PI439685186	0.0232785	0.229573	6.7813	5.75631	7.34191	9.10463	8.07121	9.2331
ENST00000623825	CUST_34030_PI439685186	0.00478265	0.230108	4.52125	4.05891	3.68292	6.67611	5.72151	6.19006	GENCODE	SCARA3	CUST_10377_PI439685186	0.00477954	0.201093	10.1264	9.59854	9.57618	12.5961	11.9188	11.6194
ENST00000529883	CUST_26427_PI439685186	0.00218375	0.335115	4.70879	4.9844	4.88721	6.63653	6.14623	6.49962	Ensembl	ST5	CUST_14325_PI439685186	0.019279	0.359491	8.08105	7.23152	7.74145	9.23549	9.06332	9.29654
ENST00000531702	CUST_26543_PI439685186	0.0242857	0.35321	6.17435	5.73727	5.25328	7.45144	7.59247	6.57675	Ensembl	REV3L	CUST_13081_PI439685186	0.000705592	0.376631	8.62544	8.38361	8.66987	10.1841	9.87127	9.84042
ENST00000532930	CUST_26624_PI439685186	0.0110496	0.282641	7.26148	6.33993	6.92903	9.20572	8.18426	8.56698	Ensembl	ST5	CUST_14325_PI439685186	0.019279	0.359491	8.08105	7.23152	7.74145	9.23549	9.06332	9.29654
NR_132323	CUST_89476_PI439685186	0.0423961	0.230461	3.37599	1.5707	1.53531	5.11416	3.73337	4.49695	RefSeq	HLA-G	CUST_7385_PI439685186	0.0454467	0.49916	8.19372	7.93185	8.27063	9.57799	8.74026	8.97298
ENST00000558905	CUST_28068_PI439685186	0.0255299	0.484359	6.60206	5.93836	6.68239	7.76914	7.34886	7.3043	Ensembl	TPM1	CUST_14644_PI439685186	0.0185096	0.267808	13.1705	12.2787	13.5525	15.2806	15.0312	14.5838
ENST00000617473	CUST_33192_PI439685186	0.0446565	0.244266	8.0451	7.17194	6.43665	9.9834	8.24365	9.4735	Ensembl	DBNDD2	CUST_11965_PI439685186	0.0123393	0.262375	10.6039	9.57662	10.5924	12.6279	12.1646	11.8938
ENST00000570167	CUST_29304_PI439685186	0.0378618	0.414837	5.23543	5.30693	5.10547	6.87032	6.4907	5.96121	Ensembl	SNX20	CUST_2034_PI439685186	0.030766	0.315297	6.47077	6.78674	5.89051	8.7361	7.73302	7.49562
ENST00000570167	CUST_29304_PI439685186	0.0378618	0.414837	5.23543	5.30693	5.10547	6.87032	6.4907	5.96121	Ensembl	NKD1	CUST_17102_PI439685186	0.0442151	0.430585	8.44401	7.69337	8.8471	9.95963	9.41898	9.4067
ENST00000578802	CUST_29673_PI439685186	0.0198237	0.395973	3.99685	4.81466	4.3641	5.91066	5.63817	5.73974	Ensembl	IKZF3	CUST_4660_PI439685186	0.0284923	0.238916	6.59403	6.16694	5.03013	8.70094	8.0668	7.2999
ENST00000578802	CUST_29673_PI439685186	0.0198237	0.395973	3.99685	4.81466	4.3641	5.91066	5.63817	5.73974	Ensembl	PNMT	CUST_10844_PI439685186	0.0238052	0.175282	8.57634	8.14496	8.58837	11.583	10.044	10.865
ENST00000587434	CUST_30342_PI439685186	0.0270015	0.322268	7.70696	6.46029	7.21605	8.90139	9.07511	8.51331	Ensembl	C1QTNF1	CUST_1622_PI439685186	0.0329734	0.2343	11.2139	9.63563	10.7479	13.0005	12.7379	12.5134
ENST00000587434	CUST_30342_PI439685186	0.0270015	0.322268	7.70696	6.46029	7.21605	8.90139	9.07511	8.51331	Ensembl	TIMP2	CUST_14564_PI439685186	0.0386417	0.254619	11.1554	9.53837	10.9652	12.7214	12.9895	12.2421
ENST00000587475	CUST_30344_PI439685186	0.0424377	0.216896	4.92474	4.66937	5.23463	7.96762	6.57373	6.41575	Ensembl	BCL2	CUST_13064_PI439685186	0.00779784	0.216332	9.20755	8.51085	8.97568	11.701	10.6906	10.7848
ENST00000606778	CUST_31888_PI439685186	0.00255004	0.249157	4.41672	3.64744	3.95668	6.24104	6.15391	5.6862	Ensembl	OSR2	CUST_1703_PI439685186	0.0377033	0.366939	10.4102	9.67688	10.8899	11.9188	12.0161	11.5964
NONHSAT010394	CUST_38773_PI439685186	0.0252853	0.249903	4.74786	3.315	4.1911	6.49744	5.29916	6.50319	NONCODE	NID1	CUST_9707_PI439685186	0.00269681	0.359393	9.59811	9.32244	9.48793	11.0745	11.0894	10.6442
ENST00000601116	CUST_31334_PI439685186	0.0344293	0.258119	5.72343	5.1293	4.90453	7.96468	6.89312	6.4538	Ensembl	AXL	CUST_11910_PI439685186	0.045104	0.378339	9.92906	9.86735	9.97479	11.6957	11.4185	10.6891
ENST00000601116	CUST_31334_PI439685186	0.0344293	0.258119	5.72343	5.1293	4.90453	7.96468	6.89312	6.4538	Ensembl	B3GNT8	CUST_8278_PI439685186	0.0135528	0.27364	7.7926	6.93072	6.69725	9.01018	8.77957	9.4099
NR_135524	CUST_89900_PI439685186	0.0360425	0.253298	4.73542	3.73356	4.40851	7.09632	5.5822	5.82722	RefSeq	RUFY4	CUST_6800_PI439685186	0.0202423	0.267549	7.99922	7.77463	6.72549	9.84923	9.45337	9.09503
ENST00000595395	CUST_30961_PI439685186	0.0310914	0.198198	1.52625	1.5707	1.53531	4.55858	3.29214	3.43078	Ensembl	AXL	CUST_11910_PI439685186	0.045104	0.378339	9.92906	9.86735	9.97479	11.6957	11.4185	10.6891
ENST00000595395	CUST_30961_PI439685186	0.0310914	0.198198	1.52625	1.5707	1.53531	4.55858	3.29214	3.43078	Ensembl	B3GNT8	CUST_8278_PI439685186	0.0135528	0.27364	7.7926	6.93072	6.69725	9.01018	8.77957	9.4099
ENST00000608741	CUST_32296_PI439685186	0.000256798	0.255905	7.64089	7.9361	7.95037	9.81335	9.70532	9.92029	Ensembl	FZD7	CUST_16230_PI439685186	0.000770745	0.279637	8.14045	8.57244	8.59312	10.5247	10.1477	10.1597
ENST00000602426	CUST_31440_PI439685186	0.0365279	0.339115	6.15077	6.46395	5.78176	8.3543	7.22801	7.27505	Ensembl	PRDM1	CUST_13449_PI439685186	0.0167662	0.370491	7.39749	8.16173	7.37519	9.56545	8.96974	8.70413
ENST00000603791	CUST_31601_PI439685186	0.000929318	0.497243	5.43191	5.15118	5.33407	6.45576	6.30711	6.17881	Ensembl	PXDC1	CUST_4547_PI439685186	0.0249498	0.448653	11.9919	12.8223	12.3792	13.6887	13.6865	13.3863
ENST00000598996	CUST_31205_PI439685186	0.0147237	0.280311	5.88756	5.11852	6.01558	7.46493	7.73128	7.46568	Ensembl	FOXF1	CUST_4772_PI439685186	0.0104647	0.215834	8.40365	7.81712	8.95936	10.8795	10.3898	10.7268
ENST00000606283	CUST_31808_PI439685186	0.0208771	0.280414	4.42882	3.8985	4.87383	6.30799	6.31872	6.23839	Ensembl	GATA5	CUST_2687_PI439685186	0.0370245	0.108506	4.82725	4.61589	6.97432	8.85625	9.33623	9.06782
lnc-PERP-2:25	CUST_37038_PI439685186	0.0334659	0.296027	4.77159	3.5444	4.78514	6.469	5.92872	6.23501	LNCipedia	TNFAIP3	CUST_14610_PI439685186	0.0345688	0.342937	10.8568	11.3332	10.2312	12.3223	12.4589	12.4729
ENST00000606966	CUST_31926_PI439685186	0.0455424	0.316849	5.21385	5.3001	5.15594	7.23787	6.09678	7.07272	Ensembl	FSTL3	CUST_540_PI439685186	0.0351341	0.373983	8.91761	7.98972	8.90722	10.1361	10.1664	9.93954
ENST00000606966	CUST_31926_PI439685186	0.0455424	0.316849	5.21385	5.3001	5.15594	7.23787	6.09678	7.07272	Ensembl	CNN2	CUST_2146_PI439685186	0.0177717	0.400905	13.6393	13.1818	14.0246	15.1874	14.8502	14.8595
ENST00000610812	CUST_32672_PI439685186	0.015733	0.371434	6.28986	6.68802	6.53252	7.41712	8.18823	8.10268	Ensembl	DSTN	CUST_1207_PI439685186	0.00395661	0.335299	13.0733	13.0591	13.6638	14.9949	15.0279	14.5389
ENST00000590495	CUST_30587_PI439685186	0.0229552	0.317018	5.81458	5.81176	5.23276	7.8776	6.768	7.01313	Ensembl	PLCD3	CUST_1469_PI439685186	0.000869625	0.336705	9.47848	9.05288	9.14499	10.8708	10.6039	10.9282
NR_103811	CUST_88127_PI439685186	0.0203943	0.32253	2.66557	3.8225	3.39607	4.40479	5.2425	5.21479	RefSeq	COL18A1	CUST_15949_PI439685186	0.0367128	0.336709	13.5403	12.5882	12.2255	14.6616	14.1361	14.5491
ENST00000619200	CUST_33325_PI439685186	0.040128	0.354556	6.107	4.85881	5.67538	7.6804	6.51018	6.95536	Ensembl	SIRPG	CUST_11648_PI439685186	0.0292527	0.242159	8.38898	7.12927	6.84693	9.89029	9.79342	9.23219
ENST00000619200	CUST_33325_PI439685186	0.040128	0.354556	6.107	4.85881	5.67538	7.6804	6.51018	6.95536	Ensembl	SIRPA	CUST_2736_PI439685186	0.0111083	0.411895	9.07908	9.36682	8.78113	10.7492	10.0194	10.2586
ENST00000623545	CUST_33898_PI439685186	0.0385034	0.291896	2.72013	1.5707	2.88359	4.45497	4.24612	4.09804	GENCODE	EID3	CUST_9812_PI439685186	0.016851	0.320985	5.81904	6.62234	6.18676	7.88511	7.94693	7.82398
ENST00000623545	CUST_33898_PI439685186	0.0385034	0.291896	2.72013	1.5707	2.88359	4.45497	4.24612	4.09804	GENCODE	CHST11	CUST_9930_PI439685186	0.0185857	0.283407	6.84338	6.7787	5.86164	8.9593	7.81626	8.10137
ENST00000624842	CUST_34505_PI439685186	0.0291376	0.210925	4.43553	5.46428	5.97942	7.53611	7.56925	7.87957	GENCODE	PALLD	CUST_4827_PI439685186	0.035491	0.258419	12.7424	12.0034	13.5568	15.0572	14.8606	14.6207
lnc-ABCB5-7:1	CUST_35766_PI439685186	0.000957869	0.328484	6.45841	6.85459	6.50795	8.36501	8.19661	8.09804	LNCipedia	ITGB8	CUST_8196_PI439685186	0.00449402	0.205946	10.6319	10.0601	9.70791	12.7302	12.3557	12.2626
lnc-C6orf132-5:1	CUST_35990_PI439685186	0.0372341	0.330703	9.17339	8.21052	7.9727	10.6774	10.0903	9.39533	LNCipedia	CCND3	CUST_17486_PI439685186	0.0483678	0.495043	10.8608	9.98621	10.056	11.7915	11.0774	11.1359
ENST00000639682	CUST_35544_PI439685186	0.00843452	0.363206	4.73511	4.2336	3.97149	6.18299	5.58507	5.57448	Ensembl	INPP1	CUST_8137_PI439685186	0.0419355	0.244166	10.8563	9.13459	10.2349	12.4447	12.0109	12.3243
ENST00000639682	CUST_35544_PI439685186	0.00843452	0.363206	4.73511	4.2336	3.97149	6.18299	5.58507	5.57448	Ensembl	NAB1	CUST_9576_PI439685186	0.0470608	0.36124	9.5826	8.69508	8.33435	10.286	10.5159	10.5025
lnc-ALDH18A1-2:1	CUST_35837_PI439685186	0.0300724	0.213016	4.99867	3.35892	4.82079	6.42006	7.1897	6.63381	LNCipedia	PDLIM1	CUST_17783_PI439685186	0.0204213	0.448269	9.02445	8.983	8.83601	10.3661	9.71604	10.1663
lnc-CYP4F2-1:4	CUST_36216_PI439685186	0.0125704	0.277217	4.69258	4.15233	3.86336	6.59007	6.10837	5.47867	LNCipedia	CYP4F12	CUST_14167_PI439685186	0.0247449	0.162767	3.22349	1.5707	1.53531	5.65788	3.86621	4.82638
lnc-DDX24-1:1	CUST_36239_PI439685186	0.0352739	0.350268	3.75498	4.36807	4.1199	6.11979	4.9053	5.57378	LNCipedia	IFI27L2	CUST_16450_PI439685186	0.00402875	0.196709	12.0163	11.0346	11.2897	14.0603	13.4319	13.994
lnc-HBG2-1:1	CUST_36566_PI439685186	0.0157647	0.219911	5.5291	4.09042	4.71544	7.3703	6.58613	7.18363	LNCipedia	TRIM22	CUST_614_PI439685186	0.0105557	0.216493	11.4268	10.2758	10.3695	13.3703	12.6068	12.9156
lnc-JCAD-7:1	CUST_36648_PI439685186	0.0320127	0.29254	9.38233	7.89293	8.9229	11.1503	10.2105	10.3389	LNCipedia	SVIL	CUST_14385_PI439685186	0.0314573	0.260071	11.7115	10.4507	11.7742	13.6071	13.3491	13.1086
lnc-JCAD-9:1	CUST_36649_PI439685186	0.0336085	0.279547	11.3282	9.87052	11.1069	13.1347	12.4934	12.4707	LNCipedia	SVIL	CUST_14385_PI439685186	0.0314573	0.260071	11.7115	10.4507	11.7742	13.6071	13.3491	13.1086
lnc-MARVELD1-1:2	CUST_36784_PI439685186	0.0185943	0.398438	6.23784	6.95673	6.0886	7.54307	8.09332	7.73043	LNCipedia	AVPI1	CUST_13128_PI439685186	0.0376303	0.311581	9.6271	9.71441	9.98667	11.9145	10.6953	11.5372
lnc-MARVELD1-1:2	CUST_36784_PI439685186	0.0185943	0.398438	6.23784	6.95673	6.0886	7.54307	8.09332	7.73043	LNCipedia	HOGA1	CUST_1449_PI439685186	0.00335909	0.34701	6.24672	6.34477	6.83338	8.27147	7.71666	8.03524
lnc-MARVELD1-1:2	CUST_36784_PI439685186	0.0185943	0.398438	6.23784	6.95673	6.0886	7.54307	8.09332	7.73043	LNCipedia	MARVELD1	CUST_16370_PI439685186	0.0306059	0.355076	8.00031	9.0142	8.2793	10.0642	10.0471	9.85126
lnc-RTP2-1:1	CUST_37265_PI439685186	0.0481522	0.332165	6.90209	6.51988	6.2681	8.53179	7.26176	8.42957	LNCipedia	BCL6	CUST_13133_PI439685186	0.0236487	0.421755	11.0797	11.7502	10.8589	12.7819	12.0509	12.6476
lnc-SEL1L2-3:1	CUST_37294_PI439685186	0.0126839	0.0579109	6.67593	4.82977	6.3613	10.8188	8.56968	10.5412	LNCipedia	FLRT3	CUST_5387_PI439685186	0.00791381	0.0584979	7.38934	6.04308	7.43895	11.7502	9.75027	11.3737
lnc-SLC30A5-6:1	CUST_37358_PI439685186	0.0293246	0.463599	3.64026	3.95324	4.08726	4.75374	4.69841	5.46042	LNCipedia	PIK3R1	CUST_10698_PI439685186	0.00087242	0.334195	9.93185	9.83114	9.97419	11.5487	11.3061	11.612
NR_003191	CUST_86284_PI439685186	0.0100299	0.370267	8.13729	7.5028	7.83051	9.67108	9.18554	8.86885	RefSeq	CNTRL	CUST_1233_PI439685186	0.0107067	0.380006	7.81908	7.5093	7.49375	9.3973	8.71729	8.82273
NR_003191	CUST_86284_PI439685186	0.0100299	0.370267	8.13729	7.5028	7.83051	9.67108	9.18554	8.86885	RefSeq	STOM	CUST_4218_PI439685186	0.015387	0.249065	13.0883	11.8829	12.9097	15.272	14.283	14.3938
NONHSAT167432	CUST_56578_PI439685186	0.0423422	0.371977	3.66836	2.77595	3.13103	5.19626	4.60012	3.92865	NONCODE	ALOX5AP	CUST_5401_PI439685186	0.0408435	0.270649	7.95745	8.35846	7.20089	10.4761	9.62918	8.84036
NONHSAT013838	CUST_39102_PI439685186	0.0370806	0.234911	5.87489	4.76242	6.10627	8.25243	6.62608	7.99376	NONCODE	PALD1	CUST_6331_PI439685186	0.0100387	0.344153	7.05748	7.35082	7.42803	9.24236	8.55642	8.56838
NONHSAT024367	CUST_39890_PI439685186	0.0173798	0.462184	7.98586	8.19993	8.08189	9.44384	8.83903	9.26813	NONCODE	SIK3	CUST_5151_PI439685186	0.0395017	0.483221	6.53535	6.38412	5.6778	7.08474	7.31892	7.45389
lnc-ASB4-3:11	CUST_35901_PI439685186	0.00559766	0.39288	5.16099	5.24132	5.11285	6.39599	6.36722	6.76363	LNCipedia	PDK4	CUST_10524_PI439685186	0.00465275	0.224559	11.705	12.1059	11.8691	14.2602	13.5414	14.2593
NONHSAT037733	CUST_41140_PI439685186	0.027875	0.326532	5.80773	4.5843	5.27012	6.76238	7.19595	6.75495	NONCODE	PNMA1	CUST_17995_PI439685186	0.00536476	0.291827	9.93751	9.7304	9.96444	11.8803	11.7573	11.2662
NONHSAT064137	CUST_42448_PI439685186	0.00864197	0.442772	8.5278	7.95698	8.3546	9.59002	9.5106	9.30816	NONCODE	TSHZ3	CUST_12708_PI439685186	0.00931548	0.436829	8.5035	8.28977	8.85527	9.68282	9.69967	9.89778
NONHSAT102044	CUST_45628_PI439685186	0.0103639	0.26373	3.76196	4.64347	3.6267	6.36207	5.85049	5.73034	NONCODE	ZNF366	CUST_3670_PI439685186	0.0162352	0.360205	7.71262	7.21923	8.20428	9.63283	9.1056	8.87663
NONHSAT102044	CUST_45628_PI439685186	0.0103639	0.26373	3.76196	4.64347	3.6267	6.36207	5.85049	5.73034	NONCODE	PTCD2	CUST_15574_PI439685186	0.00865747	0.489576	8.0293	8.12782	7.96645	8.84573	9.05107	9.28847
NONHSAT102044	CUST_45628_PI439685186	0.0103639	0.26373	3.76196	4.64347	3.6267	6.36207	5.85049	5.73034	NONCODE	MAP1B	CUST_9159_PI439685186	0.00300302	0.250005	10.7915	11.0163	10.2491	12.8671	12.8484	12.3978
NONHSAT102059	CUST_45632_PI439685186	0.0349782	0.298822	2.74704	1.5707	2.60516	4.76647	3.91127	3.39308	NONCODE	ZNF366	CUST_3670_PI439685186	0.0162352	0.360205	7.71262	7.21923	8.20428	9.63283	9.1056	8.87663
NONHSAT102059	CUST_45632_PI439685186	0.0349782	0.298822	2.74704	1.5707	2.60516	4.76647	3.91127	3.39308	NONCODE	PTCD2	CUST_15574_PI439685186	0.00865747	0.489576	8.0293	8.12782	7.96645	8.84573	9.05107	9.28847
NONHSAT102059	CUST_45632_PI439685186	0.0349782	0.298822	2.74704	1.5707	2.60516	4.76647	3.91127	3.39308	NONCODE	MAP1B	CUST_9159_PI439685186	0.00300302	0.250005	10.7915	11.0163	10.2491	12.8671	12.8484	12.3978
ENST00000590522	CUST_30590_PI439685186	0.0441838	0.408272	6.44458	6.57414	6.24386	8.25526	7.36196	7.34242	Ensembl	PLCD3	CUST_1469_PI439685186	0.000869625	0.336705	9.47848	9.05288	9.14499	10.8708	10.6039	10.9282
NONHSAT118924	CUST_46809_PI439685186	0.0293521	0.329056	15.1938	14.2752	15.449	16.794	16.7781	16.3593	NONCODE	ACTB	CUST_13101_PI439685186	0.0266165	0.499929	17.2752	16.5511	16.6961	17.6779	18.0547	17.8714
NONHSAT135124	CUST_48321_PI439685186	0.0382164	0.453559	8.83404	8.60938	8.62247	10.1968	9.83626	9.34073	NONCODE	FNBP1	CUST_4852_PI439685186	0.0298092	0.461773	12.0634	11.9542	12.2165	13.5327	13.1968	12.7582
NR_038230	CUST_87388_PI439685186	0.0465231	0.410993	6.72615	6.79805	6.86751	8.37498	7.46722	8.24568	RefSeq	ITGA3	CUST_8175_PI439685186	0.00923056	0.310984	11.7786	12.0642	11.2921	13.5658	12.8614	13.7274
NR_026998	CUST_86745_PI439685186	0.00339759	0.412164	7.74959	7.35561	7.77102	8.89087	9.04481	8.80288	RefSeq	TBC1D2B	CUST_4900_PI439685186	0.0008158	0.44594	9.09463	8.877	8.89358	10.2918	10.0872	9.9736
NONHSAT151931	CUST_50533_PI439685186	0.0293002	0.282924	7.68927	6.49055	7.10843	8.95018	9.10029	8.94128	NONCODE	TGFBR3	CUST_14538_PI439685186	0.0448872	0.243541	10.6501	9.20447	10.6241	12.3143	12.3336	12.3571
NONHSAT152378	CUST_50658_PI439685186	0.0226104	0.443912	7.60952	8.38204	7.62913	9.39228	8.92679	8.90325	NONCODE	ARHGEF2	CUST_17892_PI439685186	0.0301157	0.37456	6.62389	7.63707	6.68047	8.97627	8.18869	8.09377
ENST00000602425	CUST_31439_PI439685186	0.0134952	0.41787	6.17999	6.08573	6.31576	7.0631	7.63715	7.599	Ensembl	FOXF1	CUST_4772_PI439685186	0.0104647	0.215834	8.40365	7.81712	8.95936	10.8795	10.3898	10.7268
NONHSAT006618	CUST_38422_PI439685186	0.0147955	0.41792	7.62592	6.92622	7.14806	8.39338	8.67346	8.48583	NONCODE	TDRD10	CUST_2157_PI439685186	0.00938338	0.327635	8.90325	8.0236	8.30486	10.2254	10.2037	9.72177
NONHSAT158683	CUST_53417_PI439685186	0.0331566	0.35761	11.904	11.874	10.7768	13.4944	12.8729	12.789	NONCODE	IFITM1	CUST_17050_PI439685186	0.0307372	0.376785	13.2534	13.2097	12.2644	14.8908	14.023	14.0609
NONHSAT158683	CUST_53417_PI439685186	0.0331566	0.35761	11.904	11.874	10.7768	13.4944	12.8729	12.789	NONCODE	IFITM2	CUST_837_PI439685186	0.0396195	0.318121	13.8437	12.8419	12.4136	15.0716	14.8063	14.5115
NONHSAT158683	CUST_53417_PI439685186	0.0331566	0.35761	11.904	11.874	10.7768	13.4944	12.8729	12.789	NONCODE	PGGHG	CUST_15789_PI439685186	0.0133218	0.416842	7.77456	8.38575	8.22307	9.52294	9.33283	9.37504
NONHSAT006618	CUST_38422_PI439685186	0.0147955	0.41792	7.62592	6.92622	7.14806	8.39338	8.67346	8.48583	NONCODE	SHE	CUST_2158_PI439685186	0.036367	0.441668	6.67749	6.33258	6.34311	7.90504	7.81576	7.05568
NONHSAT162069	CUST_54648_PI439685186	0.000925857	0.320625	6.1389	6.10655	6.29558	8.0368	7.70508	7.70326	NONCODE	LRRK2	CUST_1906_PI439685186	0.00167029	0.316042	5.96171	6.1897	6.05085	7.71565	7.95151	7.49337
NONHSAT162106	CUST_54663_PI439685186	0.0239408	0.142475	3.53174	1.5707	3.23106	6.02722	6.05767	5.17386	NONCODE	ANO6	CUST_3990_PI439685186	0.0473229	0.27495	8.89592	8.01897	9.64474	10.9022	10.9675	10.7068
NONHSAT165576	CUST_56052_PI439685186	0.0211645	0.461883	7.05079	7.37761	6.57309	8.40149	7.93488	8.07891	NONCODE	FOXO1	CUST_4879_PI439685186	0.0183331	0.327733	9.62482	8.67815	9.13696	10.6712	10.9711	10.7638
NONHSAT165576	CUST_56052_PI439685186	0.0211645	0.461883	7.05079	7.37761	6.57309	8.40149	7.93488	8.07891	NONCODE	WBP4	CUST_1355_PI439685186	0.00894449	0.465852	8.10286	8.65533	8.42604	9.66879	9.42941	9.4315
NONHSAT165576	CUST_56052_PI439685186	0.0211645	0.461883	7.05079	7.37761	6.57309	8.40149	7.93488	8.07891	NONCODE	ELF1	CUST_4041_PI439685186	0.0135711	0.414531	9.88498	10.6412	10.0196	11.7919	11.2859	11.3414
NONHSAT167267	CUST_56484_PI439685186	0.0192221	0.437513	4.63716	5.27523	4.86525	6.19314	6.06571	6.16709	NONCODE	COL4A1	CUST_2234_PI439685186	0.0194282	0.348681	10.251	10.2472	10.2041	11.9932	11.8763	11.3034
NONHSAT173934	CUST_59159_PI439685186	0.0174141	0.348169	7.90385	8.20455	8.25124	10.1163	9.38851	9.29944	NONCODE	KIFC3	CUST_8387_PI439685186	0.0101412	0.256464	10.6939	9.83974	10.7859	12.7405	12.3308	12.2648
NONHSAT173934	CUST_59159_PI439685186	0.0174141	0.348169	7.90385	8.20455	8.25124	10.1163	9.38851	9.29944	NONCODE	CCDC102A	CUST_18069_PI439685186	0.00763565	0.406263	8.36106	7.73496	8.1972	9.74092	9.32919	9.12213
NONHSAT178558	CUST_60923_PI439685186	0.00463476	0.315851	8.28391	7.67975	7.617	9.91751	9.39012	9.27477	NONCODE	BCL2	CUST_13064_PI439685186	0.00779784	0.216332	9.20755	8.51085	8.97568	11.701	10.6906	10.7848
NONHSAT180029	CUST_61555_PI439685186	0.0229181	0.46702	6.85684	6.42002	7.23313	8.15925	7.71487	8.00964	NONCODE	CNN2	CUST_2146_PI439685186	0.0177717	0.400905	13.6393	13.1818	14.0246	15.1874	14.8502	14.8595
NONHSAT185265	CUST_62935_PI439685186	0.00326706	0.197274	5.93922	5.48488	5.39937	8.00607	7.43228	8.33179	NONCODE	FHL2	CUST_4647_PI439685186	0.00812114	0.126856	11.4498	10.1717	10.7063	13.733	13.6784	14.1023
NONHSAT185265	CUST_62935_PI439685186	0.00326706	0.197274	5.93922	5.48488	5.39937	8.00607	7.43228	8.33179	NONCODE	C2orf49	CUST_15255_PI439685186	0.0454838	0.47409	9.519	8.61926	8.6306	9.77809	10.205	10.1733
NONHSAT185724	CUST_63063_PI439685186	0.0201167	0.32441	5.75803	5.21017	4.57787	7.31302	6.61978	6.60267	NONCODE	ACVR1C	CUST_2342_PI439685186	0.013141	0.124117	2.29659	1.5707	3.13116	5.29613	5.76415	5.33869
ENST00000547721	CUST_27159_PI439685186	0.0401007	0.430148	6.45339	6.28666	5.42669	7.53766	7.03733	7.39275	Ensembl	PHLDA1	CUST_4668_PI439685186	0.00806354	0.365982	8.30667	8.85203	8.13193	9.84213	9.71936	10.1464
ENST00000437597	CUST_21678_PI439685186	0.0383206	0.441559	4.30207	5.13579	5.26809	6.00602	6.41132	5.95854	Ensembl	FAM43A	CUST_2392_PI439685186	0.0369786	0.475015	10.0389	10.26	9.35252	11.0006	10.7516	11.2284
lnc-C8orf22-16:1	CUST_35995_PI439685186	0.045114	0.455517	4.87413	3.95308	4.58959	5.69815	5.55345	5.71033	LNCipedia	SNAI2	CUST_14140_PI439685186	0.0144575	0.203141	9.5686	8.52776	9.80959	11.7181	10.8665	12.2096
NONHSAT208884	CUST_72252_PI439685186	0.00259168	0.072475	2.75997	1.5707	1.53531	5.44854	5.2533	6.53345	NONCODE	RIPOR2	CUST_18566_PI439685186	0.0142626	0.211192	5.79647	5.02093	6.48324	8.27584	7.44949	8.47488
NONHSAT209560	CUST_72455_PI439685186	0.0108685	0.198004	4.93177	4.35914	4.97064	7.68305	6.95601	6.43445	NONCODE	REV3L	CUST_13081_PI439685186	0.000705592	0.376631	8.62544	8.38361	8.66987	10.1841	9.87127	9.84042
NONHSAT220046	CUST_76933_PI439685186	0.0129175	0.234608	7.72664	6.79024	6.93892	9.92421	8.73178	8.9682	NONCODE	COL27A1	CUST_17070_PI439685186	0.0161908	0.205111	8.7204	7.64524	9.09512	11.3924	10.1215	10.8893
NONHSAT225002	CUST_79005_PI439685186	0.0364226	0.37673	7.18038	6.64638	6.21637	8.69379	7.96022	7.53272	NONCODE	BEST4	CUST_6177_PI439685186	0.016225	0.438485	7.21808	7.75244	6.98348	8.78887	8.47789	8.32679
NONHSAT028631	CUST_40214_PI439685186	0.0464095	0.480869	4.67753	3.87937	4.81824	5.77145	5.31068	5.59027	NONCODE	ITGA5	CUST_8177_PI439685186	0.00809173	0.374539	11.9043	11.2934	11.2087	12.8876	13.1673	12.6611
NONHSAT028631	CUST_40214_PI439685186	0.0464095	0.480869	4.67753	3.87937	4.81824	5.77145	5.31068	5.59027	NONCODE	PPP1R1A	CUST_11316_PI439685186	0.0176478	0.158553	2.38711	3.33179	3.21952	6.17577	4.5665	5.88891
ENST00000605240	CUST_31683_PI439685186	0.0195799	0.482118	6.48123	6.80254	6.9459	8.10982	7.83657	7.39004	Ensembl	IFITM1	CUST_17050_PI439685186	0.0307372	0.376785	13.2534	13.2097	12.2644	14.8908	14.023	14.0609
ENST00000605240	CUST_31683_PI439685186	0.0195799	0.482118	6.48123	6.80254	6.9459	8.10982	7.83657	7.39004	Ensembl	IFITM2	CUST_837_PI439685186	0.0396195	0.318121	13.8437	12.8419	12.4136	15.0716	14.8063	14.5115
ENST00000605240	CUST_31683_PI439685186	0.0195799	0.482118	6.48123	6.80254	6.9459	8.10982	7.83657	7.39004	Ensembl	PGGHG	CUST_15789_PI439685186	0.0133218	0.416842	7.77456	8.38575	8.22307	9.52294	9.33283	9.37504
NONHSAT244274	CUST_83085_PI439685186	0.0151671	0.16118	6.41581	5.87487	5.35895	9.15127	7.53989	8.62104	NONCODE	ETS2	CUST_4289_PI439685186	0.000516376	0.220406	9.12997	8.69802	8.63562	11.2756	10.7813	10.9598
ENST00000614441	CUST_32963_PI439685186	0.0214126	0.492935	7.68922	7.18883	7.11863	8.45607	7.94777	8.6385	Ensembl	CFAP300	CUST_17030_PI439685186	0.00709195	0.274633	6.97332	7.05506	6.75709	9.18831	8.65599	8.44638
NONHSAT246856	CUST_83635_PI439685186	0.0399371	0.175015	5.35175	3.25071	4.9567	6.93518	7.6785	7.10756	NONCODE	DZIP1L	CUST_4032_PI439685186	0.0180129	0.280406	7.97461	7.12216	7.86568	9.59392	9.46111	9.54699
NONHSAT247717	CUST_83820_PI439685186	0.00250377	0.23906	4.45223	4.52409	4.36487	6.78552	6.33364	6.37561	NONCODE	ARSJ	CUST_15436_PI439685186	0.00294941	0.188902	6.00602	5.66536	6.49083	8.69528	8.27288	8.49648
ENST00000614441	CUST_32963_PI439685186	0.0214126	0.492935	7.68922	7.18883	7.11863	8.45607	7.94777	8.6385	Ensembl	YAP1	CUST_669_PI439685186	0.0205414	0.423638	10.4895	11.3075	10.9089	12.2961	12.243	11.9796
NONHSAT248382	CUST_83973_PI439685186	0.0167487	0.385093	6.0644	5.13562	5.67332	6.63485	7.34488	7.08366	NONCODE	PRDM8	CUST_12334_PI439685186	0.0140021	0.0929005	10.8823	9.03997	10.6745	14.2125	13.8062	13.3258
NONHSAT248382	CUST_83973_PI439685186	0.0167487	0.385093	6.0644	5.13562	5.67332	6.63485	7.34488	7.08366	NONCODE	ANTXR2	CUST_1819_PI439685186	0.00436934	0.476012	9.75855	9.50366	9.91158	10.7262	10.5959	11.0541
ENST00000614441	CUST_32963_PI439685186	0.0214126	0.492935	7.68922	7.18883	7.11863	8.45607	7.94777	8.6385	Ensembl	CEP126	CUST_12661_PI439685186	0.0155565	0.321105	6.97664	6.21094	6.56645	8.2761	8.29915	8.19518
NONHSAT252484	CUST_84783_PI439685186	0.0394157	0.306054	3.59626	2.48264	3.23877	5.49121	4.77368	4.02585	NONCODE	NT5E	CUST_9781_PI439685186	0.0163438	0.337189	8.29554	7.62967	8.30571	10.0518	9.75556	9.05457
ENST00000610171	CUST_32605_PI439685186	0.000563671	0.494707	4.48384	4.69044	4.52982	5.71944	5.46217	5.56512	Ensembl	CD2	CUST_17813_PI439685186	0.0305803	0.249396	8.22949	7.27978	7.30222	10.3636	9.44954	8.79015
ENST00000610171	CUST_32605_PI439685186	0.000563671	0.494707	4.48384	4.69044	4.52982	5.71944	5.46217	5.56512	Ensembl	PTGFRN	CUST_12528_PI439685186	0.0121596	0.472034	7.91512	7.29997	7.49493	8.66612	8.84046	8.50266
lnc-AMN1-2:3	CUST_35849_PI439685186	0.0279416	0.496084	8.99607	9.10568	8.35579	10.1935	9.65049	9.68919	LNCipedia	KIAA1551	CUST_11468_PI439685186	0.00644123	0.390728	9.83653	9.68794	9.31592	11.1349	11.174	10.5726
NONHSAT081962	CUST_43883_PI439685186	0.0086106	2.38015	11.9611	11.3714	11.416	10.1319	10.5426	10.3693	NONCODE	DOPEY2	CUST_18779_PI439685186	0.00777125	2.35151	11.2053	10.6861	11.0786	9.63953	9.80928	9.86064
ENST00000611956	CUST_32765_PI439685186	0.0233955	2.42868	7.74863	6.82262	7.3345	6.29016	5.5969	6.22802	Ensembl	MTG1	CUST_17952_PI439685186	0.0255371	2.4321	11.5619	11.2535	12.1961	10.0305	10.7816	10.4199
ENST00000512717	CUST_25100_PI439685186	0.0237202	2.5607	5.03831	5.29033	5.58154	3.34279	4.05469	4.32566	Ensembl	NME1	CUST_9721_PI439685186	0.0496341	2.23586	13.6263	14.5699	13.6248	12.4527	13.233	12.7627
NR_027715	CUST_86911_PI439685186	0.0221538	0.476747	7.88758	7.85705	8.49916	9.5173	8.79762	9.14003	RefSeq	SLC39A14	CUST_5245_PI439685186	0.0388555	0.459246	11.4453	10.6446	11.3975	12.238	12.2777	12.4603
NR_028043	CUST_86937_PI439685186	0.0129478	0.207074	1.54399	2.9525	2.46675	5.1324	4.65219	4.16503	RefSeq	IGF2	CUST_7967_PI439685186	0.027359	0.197342	12.086	10.4567	12.1251	14.6369	13.7868	13.572
NR_028043	CUST_86937_PI439685186	0.0129478	0.207074	1.54399	2.9525	2.46675	5.1324	4.65219	4.16503	RefSeq	TSPAN32	CUST_318_PI439685186	0.021504	0.287219	5.7029	4.51353	4.70732	7.40302	6.72002	6.26983
NR_037595	CUST_87316_PI439685186	0.0141017	0.348822	7.15464	7.12072	6.32762	8.66906	8.4249	8.16475	RefSeq	HHIP	CUST_13692_PI439685186	0.000631813	0.256984	5.20708	4.75523	5.18011	7.04195	7.18714	6.81258
NONHSAT175755	CUST_59912_PI439685186	0.0304256	4.6794	5.23785	6.3152	4.91847	3.44801	3.55074	3.15569	NONCODE	SLC25A10	CUST_2934_PI439685186	0.00671441	2.63855	8.13174	8.07939	7.49831	6.29082	6.44241	6.80833
NONHSAT175755	CUST_59912_PI439685186	0.0304256	4.6794	5.23785	6.3152	4.91847	3.44801	3.55074	3.15569	NONCODE	CENPX	CUST_4127_PI439685186	0.0303643	3.03415	15.1818	16.3033	15.2806	13.6334	14.2544	14.271
NR_110078	CUST_88474_PI439685186	0.0325283	0.303028	10.4495	9.40356	10.7446	12.5856	11.3859	11.8488	RefSeq	UBXN10	CUST_2218_PI439685186	0.0447957	0.498892	4.37596	5.13819	5.02793	5.86148	5.8283	5.96912
NONHSAT175755	CUST_59912_PI439685186	0.0304256	4.6794	5.23785	6.3152	4.91847	3.44801	3.55074	3.15569	NONCODE	PYCR1	CUST_12887_PI439685186	0.0276859	3.15931	13.9745	14.5107	13.7873	11.7261	13.0646	12.289
NR_110608	CUST_88649_PI439685186	0.0133376	0.192633	7.6098	7.07861	8.23208	9.27125	10.7159	9.93185	RefSeq	FILIP1	CUST_6332_PI439685186	0.0229856	0.176463	6.58052	6.3635	7.96675	8.65271	10.3586	9.47424
NONHSAT252076	CUST_84698_PI439685186	0.0142801	8.94075	7.06541	8.34963	7.66066	3.29421	4.58566	5.33185	NONCODE	HIST1H1T	CUST_7267_PI439685186	0.0367756	8.78929	5.11408	6.49227	6.89344	1.54511	1.93304	4.39043
NONHSAT252076	CUST_84698_PI439685186	0.0142801	8.94075	7.06541	8.34963	7.66066	3.29421	4.58566	5.33185	NONCODE	HIST1H2BG	CUST_16244_PI439685186	0.0383661	3.91314	12.3062	10.9992	12.2537	10.1448	8.8793	10.514
NONHSAT252076	CUST_84698_PI439685186	0.0142801	8.94075	7.06541	8.34963	7.66066	3.29421	4.58566	5.33185	NONCODE	HIST1H3E	CUST_16286_PI439685186	0.0200658	2.06113	8.3632	8.15178	8.50217	6.89195	7.59896	7.3311
NONHSAT252076	CUST_84698_PI439685186	0.0142801	8.94075	7.06541	8.34963	7.66066	3.29421	4.58566	5.33185	NONCODE	HIST1H2BB	CUST_7273_PI439685186	0.0142363	3.25563	4.48842	5.55154	4.97496	3.16596	3.01196	3.79897
NR_148052	CUST_90564_PI439685186	0.0473755	0.256747	7.91211	5.99724	7.39642	9.32983	9.62902	8.67183	RefSeq	FGFR1	CUST_4636_PI439685186	0.0124902	0.300048	8.81837	7.87311	8.24002	9.85336	10.2156	10.2039
NR_148052	CUST_90564_PI439685186	0.0473755	0.256747	7.91211	5.99724	7.39642	9.32983	9.62902	8.67183	RefSeq	PLEKHA2	CUST_13035_PI439685186	0.00286834	0.269641	9.22021	9.00491	8.62358	11.0158	10.7891	10.7648
NR_148944	CUST_90623_PI439685186	0.0443061	0.307552	1.47528	1.5707	2.97085	4.42984	3.27481	3.69582	RefSeq	DSE	CUST_7195_PI439685186	0.00200815	0.334859	9.42865	8.9089	9.30451	11.1001	10.6591	10.6162
NR_148944	CUST_90623_PI439685186	0.0443061	0.307552	1.47528	1.5707	2.97085	4.42984	3.27481	3.69582	RefSeq	CALHM6	CUST_9413_PI439685186	0.0356041	0.215374	8.87399	8.95033	8.42856	11.7538	10.3283	10.3837
